# Supplementary material for: Dietary nutrients of relative importance associated with coronary artery disease: Public health implication from random forest analysis
Source: PLoS One. 2020 Dec 10;15(12):e0243063. doi: 10.1371/journal.pone.0243063 (PMC7728256; doi:10.1371/journal.pone.0243063)
Supplement: S6 File — (CSV) [file pone.0243063.s010.csv]

Pt.ID	CAD_group	Pair_CADgroup	Age	Sex	Height	Weight	BMI	Waist_Cir	Hip_Cir	T2DM	Hypertension	Dyslipidemia	Smoking	Alcohol	Physical.activity	Food.energy	Protein	Total.fat.oil	SFA	PUFA	MUFA	Cholesterol	Carbohydrate	Fiber	Calcium	Phosphorus	Iron	Zinc	Thiamine	Riboflavin	Niacin	Vitamin.C	Beta.carotene	Beta.carotene.mcg	Vitamin.A.R.E.
5ff24	0	1	24	1	1.54	56.4	23.78	89	96	1	2	1	1	1	2	2294	54.88	47.45	11.8	23.09	9.47	71	373.9	9.41	570.7	1204	16.6	14.71	0.97	0.804	12	37.99	2.607	2607	581.1
1fa39	0	2	39	1	1.61	71.2	27.47	103	104	1	2	1	1	1	2	1824	36.86	32.74	4.17	16	8.9	19.7	314.8	7	151	891	14.53	11.07	0.95	0.528	8.19	35.73	2.396	2396	413.7
1fa40	0	3	40	1	1.55	77.4	32.22	107	108	1	1	1	1	1	2	2910	75.08	64.32	21.4	22.79	16.18	91.3	459.5	11.87	945.1	1633	21.41	15.27	1.1	1.128	13.89	51.99	2.546	2546	817.4
2fa40	0	4	40	1	1.57	70.3	28.52	105	107	1	2	1	1	1	2	2025	60.15	55.21	17.67	21.76	14.4	69.2	289.1	12.5	886.8	1144	29.83	7.88	0.63	0.408	12.66	44.81	2.972	2972	761
1fa41	0	5	41	1	1.61	71.2	27.47	103	104	1	2	1	1	1	2	2489	62.09	55.43	20.35	18	13.38	97.3	394.3	10.56	939.3	1432	17.55	12.76	0.58	0.432	11.12	63.45	3.769	3769	901.9
1fb42	0	6	42	1	1.46	46.7	21.91	63	76	2	1	2	1	1	2	2646	69.46	47.82	18.77	15.81	11.26	117.8	440.1	10.07	767.7	1533	20.34	14.31	1.32	1.068	13.69	33.29	2.089	2089	495.2
1fa43	0	7	43	1	1.58	62.3	24.96	97	108	1	2	1	1	1	2	2474	63.44	69.02	14.21	29.33	19.9	161.3	359.8	9.33	434	1284	16.9	9.89	0.93	0.912	12.42	39.59	2.734	2734	544.8
1fb43	0	8	43	1	1.6	80.2	31.33	101	102	1	1	1	1	1	2	2440	62.89	46.35	15.52	18.82	10.16	59.4	402.2	11.67	775.7	1300	23.68	11.75	1.14	1.14	12.25	43.93	3.398	3398	667.5
1fb46	0	9	45	1	1.6	80.2	31.33	101	102	1	1	1	1	1	2	2146	58.12	64.96	20.19	24.69	17.65	102.7	297.7	9.36	867.2	1138	17.01	9.18	1.1	1.08	11.1	45.68	2.314	2314	724.1
1fa48	0	10	45	1	1.57	66.3	26.9	98	102	1	2	1	1	1	2	2293	59.74	58.31	16.73	10.94	27.82	72.2	344.8	10.29	850.4	1270	18.89	10.69	1.16	1.14	12.1	46.89	2.596	2596	727.3
1fa50	0	11	50	1	1.48	54.6	24.93	95	99	1	1	1	1	1	2	2833	74.31	39.95	7.05	18.05	10.49	203.6	496.1	11.45	280.9	1498	23.03	17.47	1.1	0.9	17.02	38.33	2.918	2918	547.8
1fa51	0	12	51	1	1.49	78.5	35.36	121	117	1	1	1	1	1	2	2400	64.03	47.45	17.27	16.21	11.14	104.7	389.3	8.16	822.9	1502	16.92	13.52	0.93	1.116	12.66	35.02	1.543	1543	508.4
1fa52	0	13	52	1	1.49	78.5	35.36	121	117	1	1	1	1	1	2	2122	54.83	41.03	11.56	8.92	19.51	34.8	347.9	12.14	528.5	1001	21	10.3	1.24	0.876	11.24	50.47	2.383	2383	768.1
2fc52	0	14	52	1	1.52	60.5	26.19	83	97	1	1	1	1	1	2	2286	60.03	43.09	11.66	18.39	10.56	135.2	376.3	9.66	540	1315	20.59	13.08	1.05	1.152	11.87	39.42	2.018	2018	677
1fa53	0	15	53	1	1.5	68.5	30.44	92	101	1	1	1	1	1	2	2542	68.35	50.2	21.86	6.3	19.66	104.4	411.9	9.5	1115.2	1681	15.27	14.65	0.98	1.308	9.58	41.03	2.333	2333	575.5
3fe54	0	16	54	1	1.55	46.4	19.31	79	93	1	1	2	1	1	2	2412	59.55	51.1	19.45	6.69	21.25	70.7	388.5	11	810.7	1328	15.96	12.52	1.4	1.284	9.84	45.31	2.94	2940	752.5
1fa54	0	17	54	1	1.54	56.4	23.78	88	97	1	2	1	1	1	2	2469	73.28	47.51	12.94	16.76	13.11	163.4	395.8	16.7	688.3	1345	27.15	11.85	1	0.936	17.75	66.3	3.96	3960	1074.9
2fc54	0	18	54	1	1.39	49.9	25.83	93	108	1	1	1	1	1	2	2550	61.02	55.26	16.67	21.67	14.81	56.8	410.2	11.4	728.4	1206	21.86	11.84	1.1	1.08	12.18	44.35	1.714	1714	751.1
1fe55	0	19	55	1	1.5	52.5	23.33	79	93	1	2	1	1	1	2	2294	54.88	47.45	11.8	23.09	9.47	41.8	373.9	9.41	570.7	1204	16.6	12.79	1.16	1.116	9.87	37.99	1.889	1889	581.1
3fc55	0	20	55	1	1.52	47.5	20.56	84	95	1	1	1	1	1	2	2146	58.12	64.96	20.19	24.69	17.65	102.7	297.7	10.29	867.2	1138	17.01	9.18	1.12	1.284	11.1	45.68	2.314	2314	724.1
2fb55	0	21	55	1	1.52	52.5	22.72	85	88	2	2	1	1	1	2	2045	55.47	39.18	12.19	6.9	16.29	55.8	333.7	10.52	636.3	1087	22.05	10.07	1.28	0.96	10.85	39.97	2.326	2326	698.1
1fa56	0	22	55	1	1.47	72.6	33.6	111	119	1	2	2	1	1	2	2319	60.64	53.39	20.22	11.03	17.97	115.2	361	9	984.7	1438	14.67	12.1	0.86	1.152	10.22	39.01	2.42	2420	612.8
2fa57	0	23	57	1	1.56	67.3	27.65	98	107	1	2	1	1	1	2	2223	57.97	53.8	19.09	8.24	21.13	80.1	340.3	10.64	905.9	1188	19.4	9.6	0.97	0.804	10.5	48.56	2.553	2553	642.9
3fc57	0	24	57	1	1.48	50.6	23.1	90	97	1	1	1	1	1	2	2040	55.96	40.31	5.18	25.26	7.32	58.1	329.5	16.1	211.1	1248	16.42	9.72	1.15	0.876	13.65	28.98	2.792	2792	968.5
1fa57	0	25	57	1	1.48	58.6	26.75	103	100	2	2	2	1	1	2	2833	74.31	39.95	7.05	18.05	10.49	170	496.1	9.36	280.9	1498	23.03	17.47	1.1	0.9	17.02	38.33	2.918	2918	547.8
3fa58	0	26	58	1	1.5	58.5	26	95	102	1	2	1	2	1	2	2114	64.58	52.39	14.74	19.59	16.18	190	311.3	11.85	706.1	1276	21.09	10.44	1.47	0.744	14.08	57.75	3.33	3330	948.2
2fa58	0	27	58	1	1.51	54.5	23.9	79	99	1	2	1	1	1	2	2900	60.16	59	7.46	35.05	14.68	76.3	483.9	9.44	317.9	1309	18.61	16.22	0.95	0.732	12.85	47.18	2.411	2411	672.1
1fa58	0	28	58	1	1.43	48.8	23.86	91	94	1	1	1	1	1	2	2910	60.16	60	6.46	38.05	14.68	76.3	483.9	10.44	317.9	1309	18.61	16.22	1.17	0.948	12.85	47.18	2.411	2411	672.1
3fa58	0	29	58	1	1.54	64.4	27.15	89	111	1	2	1	1	1	2	2258	61.96	58.92	14.67	12.32	28.89	91.1	333.1	10.61	536.1	1096	21.12	10.52	0.95	0.732	16.7	55.02	3.391	3391	751.1
1fa59	0	30	59	1	1.51	61.5	26.97	112	102	1	2	1	1	1	2	2878	69.27	61.09	12.86	24.78	17.72	75.7	465.1	8.91	380.9	1487	17.38	9.88	0.97	0.804	15.68	36.62	3.433	3433	609.6
6fa60	0	31	60	1	1.56	40.3	16.56	64	84	1	1	2	2	1	2	2814	65.85	46.55	9.25	23.74	10.92	120	485.6	12.24	406.5	1422	25.84	11.09	1.23	1.044	14.66	56.07	3.96	3960	754.1
5ff60	0	34	60	1	1.54	56.4	23.78	89	96	1	1	1	1	1	2	2477	71.78	61.87	20.54	19.5	16.49	241	367.7	12.29	805.8	1427	21.05	10.45	1.47	1.584	13.86	44.94	3.6	3600	1015.1
3fc60	0	37	60	1	1.49	52.5	23.65	85	98	1	2	1	1	1	1	2018	56.13	46.49	16.44	19.05	9.82	71	310.5	10.02	839.5	1112	17.1	9.38	1.08	1.008	9.51	36.56	2.181	2181	542.6
4fa60	0	32	60	1	1.43	44.7	21.86	79	91	1	2	1	1	1	2	2474	63.44	69.02	14.21	29.33	19.9	161.3	359.8	9.33	434	1284	16.9	14.57	0.93	0.912	12.42	39.59	1.885	1885	544.8
11fe60	0	33	60	1	1.5	43.5	19.33	79	99	1	1	1	1	1	2	2750	65.79	50.63	19.54	6.15	19.68	84.2	461.9	10.95	980.3	1584	17.13	14.27	1.11	1.248	10.88	58.08	3.609	3609	994
10fa60	0	35	60	1	1.46	50.6	23.74	97	100	1	2	1	2	1	2	2036	42.46	30.22	4.42	9.61	11.5	6.7	364.2	9	221.4	1064	13.18	13.13	0.71	0.48	8.65	42.57	1.917	1917	718.2
9fa60	0	36	60	1	1.55	75.4	31.38	111	108	1	2	1	2	1	2	2640	68.79	65.19	14.06	28.23	17.73	160	401.4	9.72	551.4	1435	19.62	11.3	0.98	1.128	14.04	48.57	2.516	2516	789
8fa60	0	38	60	1	1.4	34.8	17.76	69	87	1	1	1	1	1	2	2532	55.54	60.51	15.64	17.01	22.88	47	399.7	8.87	618.7	1288	20.45	12.81	0.94	0.876	10.23	40.12	2.062	2062	513
1fa60	0	39	60	1	1.46	67.7	31.76	108	109	1	2	1	1	1	2	2109	55.29	25.85	5.17	12.86	6.26	34	377.9	10.61	351.7	1170	19.1	13	0.93	0.816	12.84	61.68	3.48	3480	913.2
2fa60	0	40	60	1	1.54	53.4	22.52	89	98	2	2	2	1	1	2	2349	55.27	38.81	8.83	19.5	9.12	68.9	405.1	7.77	621.3	1332	18.3	13.94	0.9	0.912	9.73	28.09	2.07	2070	495.8
7fc60	0	41	60	1	1.5	59.5	26.44	94	113	1	2	1	1	1	1	2436	56.94	60.94	16.55	24.29	15.77	61.7	375.3	8.24	739.2	1305	15.45	12.74	0.92	0.78	8.97	34.72	2.252	2252	539.8
1fb61	0	42	60	1	1.46	50.6	23.74	91	105	1	2	1	1	1	1	1948	44.16	30.09	7.21	5.03	14.05	20.4	342.3	8	361.6	1071	13.66	12.47	0.7	0.636	7.81	38.07	2.932	2932	537.3
2fe61	0	43	61	1	1.53	62.4	26.66	101	102	1	2	1	1	1	2	2546	61.1	55.13	19.18	8.22	23.23	88.9	409.4	9	899.6	1426	15.37	13.18	0.88	1.08	9.32	47.26	2.658	2658	919.6
2fe62	0	44	62	1	1.43	38.8	18.97	49	58	1	1	1	1	1	1	2945	82.42	58.56	18.48	18.68	17.6	160	473.2	12.18	685.9	1653	27.04	15.33	1.29	1.356	22.29	60.86	3.4	3400	964.9
3fa62	0	45	62	1	1.5	59.5	26.44	102	105	1	2	1	1	1	2	3356	80.31	78.51	16.14	30.91	25.19	195.4	527	14	285.7	1631	20.81	19.36	1.1	1.128	19.94	31.19	2.216	2216	492.8
1fa62	0	46	62	1	1.54	67.4	28.42	95	104	1	2	1	1	1	1	2781	96.17	72.87	13.74	33.87	19.8	253.6	390.1	11.34	261.8	1615	25.03	16.43	1.23	1.368	28	36.17	2.31	2310	483.8
2fc63	0	47	63	1	1.58	69.3	27.76	100	109	1	1	1	1	1	2	2945	82.42	58.56	18.48	18.68	17.6	190.8	473.2	12.18	685.9	1653	27.04	15.33	1.29	1.356	22.29	60.86	3.739	3739	964.9
1fa63	0	48	63	1	1.49	50.6	22.79	91	94	2	2	2	1	1	2	3137	81.05	73.35	15.87	31.16	19.81	130	486.7	8.09	320.3	1641	19.35	17.99	0.95	1.2	25.91	28.99	2.055	2055	485.7
3fc64	0	49	64	1	1.59	60.2	23.81	89	99	2	2	1	3	2	2	2772	64.54	42.13	5.24	22.17	8.35	212	487	9.84	231.1	1489	16.83	16.98	1.83	1.788	11.1	17.11	1.36	1360	322.2
1fa64	0	50	64	1	1.53	63.4	27.08	91	93	2	2	1	1	1	2	2760	76.13	69.9	17	20.54	30.36	264.4	411.7	11.76	972.9	1397	22.74	12.14	1.41	1.332	13.23	40.09	2.536	2536	606.4
2fa64	0	51	64	1	1.42	38.8	19.24	73	92	1	2	1	1	1	1	3250	105.27	82	13	38.76	27.85	190	469.6	15.77	899.4	1824	27.56	16.13	1.59	1.608	30.65	52.91	2.972	2972	836.3
2fa65	0	53	65	1	1.54	62.4	26.31	96	97	1	2	2	1	1	2	3314	88.3	64.79	22.62	20.78	15.32	277.4	539.3	13.56	1017.8	1854	23.77	16.24	0.97	0.672	16.42	64.73	3.6	3600	1029.9
5ff65	0	54	65	1	1.54	56.4	23.78	89	96	1	2	1	1	1	2	2445	66.71	58.12	19.95	8.35	24.65	105.3	373.8	9.38	913	1449	16.25	14.54	1.02	1.14	11.07	36.42	2.553	2553	757.3
4fb64	0	52	65	1	1.56	77.3	31.76	110	110	1	2	1	1	1	2	2882	72.88	53.14	15.08	21.28	12.01	161.3	479.9	11.04	757.9	1639	27.73	16.33	1.2	1.164	14.92	51.14	2.997	2997	733.9
3fa65	0	55	65	1	1.5	59.5	26.44	102	105	1	2	1	1	1	2	2979	91.8	72.92	17.38	28.36	23.8	290	440.2	12.42	273.3	1544	27.94	15.97	1.83	1.788	28.28	16.21	0.956	956	267.3
5fa65	0	56	65	1	1.62	62.1	23.66	87	100	1	2	1	1	1	2	2542	64.77	40.47	8.9	7.37	20.11	41.9	437	10.53	505.3	1477	19.1	16.27	1.36	1.02	12.42	51.29	2.554	2554	860.8
6fa65	0	57	65	1	1.53	46.4	19.82	71	83	1	1	1	2	1	2	3278	105.27	85	14	38.76	30.85	209.5	469.6	17	899.4	1824	27.56	16.13	1.14	1.332	26	52.91	2.972	2972	836.3
4fa65	0	58	65	1	1.5	60.5	26.89	105	106	1	1	1	1	1	2	2957	72.55	64.62	20.23	29.94	11.47	105.6	472.4	11.36	1089.2	1681	18.88	15.09	0.97	0.864	11.24	60.35	3.328	3328	996.2
1fd65	0	59	65	1	1.38	24.9	13.07	44	57	1	1	1	2	1	2	2450	75.81	69.84	15.62	29.29	23.7	119	339.9	14.48	404	1180	23.55	11.51	1.45	1.788	23.32	56.01	1.889	1889	808.7
1fc66	0	62	66	1	1.43	63.8	31.2	107	110	1	1	1	1	1	1	2634	71.75	61.55	17.74	12.31	28.4	93.1	405.1	13.52	763	1318	27.52	12.31	1.4	1.044	16.94	55.69	1.982	1982	862.8
2fe65	0	60	66	1	1.43	38.8	18.97	49	58	2	1	2	2	1	2	3314	88.3	64.79	22.62	20.78	15.32	220	539.3	13.56	1017.8	1854	23.77	16.24	1.26	1.896	16.42	64.73	3.849	3849	1029.9
3fc65	0	61	66	1	1.46	53.7	25.19	92	95	1	2	1	2	1	2	2882	72.88	53.14	15.08	21.28	12.01	110	479.9	11.04	757.9	1639	27.73	9.56	1.2	1.164	14.92	51.14	2.32	2320	733.9
2fd67	0	64	67	1	1.52	43.5	18.83	78	98	1	2	1	2	1	2	3299	98.52	75	18	28.94	26.25	240	503.2	13.23	1033.1	2021	24.89	17.28	1.48	1.068	22.6	63.56	4.035	4035	1027.7
1fa67	0	63	67	1	1.46	50.6	23.74	67	79	1	2	1	1	1	2	2898	80	70.04	25.36	18.59	23.35	170	439.4	10.68	910.8	1699	18.73	13.67	1.2	1.5	17.42	49.42	3.11	3110	597.2
1fc68	0	65	68	1	1.6	61.2	23.91	79	99	2	2	2	1	1	1	2881	90.68	65	17	24.59	22.73	270	436	11.84	1058.1	1933	23.41	15.37	1.59	1.608	19.54	64.76	3.6	3600	1061.1
2fb69	0	66	69	1	1.53	47.4	20.25	86	89	1	1	2	2	1	2	2904	75.21	61.04	15.62	10.98	29.3	104.2	465.4	10.05	389.2	1513	18.82	16.68	1.29	1.656	21.39	42.1	2.314	2314	502.8
1fa69	0	67	69	1	1.55	57.3	23.85	86	99	1	2	1	2	1	2	3606	89.88	67.73	18.28	12.79	29.63	94	599	16.46	739.5	1958	29.99	18.43	1.64	1.236	22.69	56.65	3.093	3093	955.4
1fa71	0	68	71	1	1.46	57.7	27.07	93	104	1	1	1	1	1	2	2167	60.1	46.37	8.29	9.36	23.67	144.7	341.6	8.91	234	1189	18.04	13.29	1.05	0.96	15.16	38.07	3.224	3224	553.4
1fa73	0	69	73	1	1.55	63.4	26.39	104	106	2	2	2	1	1	2	2633	61.97	44.95	7.98	8.5	22.42	48	451	10.16	278.3	1344	19.93	16.15	0.83	0.816	12.94	40.75	3.386	3386	644.1
2fc73	0	70	73	1	1.49	52.5	23.65	77	91	1	2	1	1	2	1	2951	92.36	59.56	15.04	18.97	16.93	202	462.3	12.53	563	1815	27.35	16.95	0.99	0.828	18.51	62.45	3.68	3680	966.2
2fa74	0	71	74	1	1.52	61.5	26.62	101	102	1	2	1	2	1	2	2733	64.63	66.79	19	17.03	29.87	83.1	423.7	9.96	1012.8	1494	19.05	10.59	1.14	1.332	11.16	58.92	1.424	1424	900.6
1fa74	0	72	74	1	1.55	38.4	15.98	59	86	1	2	1	2	1	2	2979	91.8	72.92	17.38	28.36	23.8	260	440.2	12.42	273.3	1544	27.94	15.97	1.36	1.02	28.28	16.21	1.33	1330	319.3
1fa76	0	73	76	1	1.55	55.4	23.06	83	90	2	1	2	3	2	2	3178	74.49	67.67	17.4	11.67	32.31	108.2	515.3	10	619.5	1678	18.22	18.47	1.31	0.948	16.37	36.76	1.68	1680	664.5
1ma23	0	74	23	2	1.52	53.5	23.16	84	92	1	1	1	1	2	1	3064	67.75	55.46	14.1	23.41	12.96	131.7	522.3	12.62	571.6	1530	24.45	15.98	0.88	0.864	12.21	36.08	2.231	2231	517.1
2ma24	0	75	24	2	1.69	75.9	26.57	92	101	1	1	1	2	2	1	2420	59.96	68.05	14.63	14.34	34.28	46.4	352.9	12.09	486.7	1089	21.56	10.97	0.96	0.936	15.79	46.75	2.647	2647	782
2mc28	0	76	28	2	1.57	69.3	28.11	89	98	1	2	1	1	2	1	2820	76.81	60.05	10.31	28.89	16.39	93.3	446.5	8.97	236.2	1492	19.99	17.62	1.24	1.08	21.07	36.94	3.275	3275	542.9
1ma30	0	77	32	2	1.62	70.1	26.71	97	96	1	2	1	3	2	2	2982	87.48	73	21	23.82	27.59	342.4	445	9.74	908	1732	37.94	12.63	1.5	1.728	25.51	30.8	1.983	1983	528.1
2ma30	0	78	32	2	1.69	75.9	26.57	92	101	1	1	1	2	2	1	2618	71.74	54.52	8.9	26.72	13.6	195.5	416.6	9.14	218.1	1407	23.5	15.58	1.42	1.104	19.84	43.04	2.05	2050	650.6
1ma31	0	79	33	2	1.78	102.5	32.35	106	113	1	2	1	2	2	1	2600	81.91	58.78	16.59	20.7	18.81	122.8	393.1	12.95	618.4	1417	28.59	12.82	1.47	0.996	23.76	41.86	2.448	2448	699.3
2mc37	0	80	37	2	1.75	64.6	21.09	87	96	1	1	1	3	1	1	2711	70.81	58.75	13.41	13.91	28.59	138.6	429.9	14.51	519.3	1285	23.62	13.13	1.34	1.344	15.97	52.17	2.485	2485	696.5
1me37	0	81	37	2	1.5	62.5	27.78	87	93	1	1	1	1	1	2	2561	73.67	54.57	22.91	12.26	18.68	119.1	401.4	10.58	1124.9	1470	21.51	11.85	1	0.936	14.32	47.53	2.559	2559	762
1ma37	0	82	37	2	1.68	80.9	28.66	106	103	1	1	1	1	2	1	2419	62.42	46.11	11	19.1	10	56.3	398.4	12.71	550	1357	19.19	13.87	0.92	0.924	13.12	60.45	3.104	3104	902.2
3mc37	0	83	37	2	1.63	63.1	23.75	89	96	1	1	1	1	1	2	2535	64.65	39.25	10.21	7.84	19.74	56.9	437.9	10.38	515.3	1390	18.23	15.3	1.36	1.248	13.51	28.64	1.482	1482	429.2
2me38	0	84	38	2	1.77	73.6	23.49	94	100	1	2	1	1	2	2	2773	56.2	56.48	8.27	18.56	23.18	90	464.1	8.54	190.6	1311	17.45	12.27	0.86	0.612	12.54	43.62	1.773	1773	646.6
2ma38	0	85	38	2	1.62	71.1	27.09	93	100	1	2	1	1	1	2	2773	56.2	56.48	8.27	18.56	23.18	110.6	464.1	11	190.6	1311	17.45	13.51	0.79	0.78	12.54	43.62	2.547	2547	646.6
3ma38	0	87	38	2	1.7	67.8	23.46	88	97	1	1	1	1	2	1	2487	54.83	40.36	14.37	14.7	8.18	64.9	434.4	7.11	705.1	1310	13.74	14.01	1.05	0.876	8.34	16.98	1.455	1455	352.2
1ma38	0	86	38	2	1.68	80.9	28.66	106	103	1	2	1	1	1	1	2527	51.17	60.02	13.17	10.76	30.31	64.6	404.2	6.53	410.5	1190	14.92	12.9	0.86	0.612	10.28	37.42	1.491	1491	531.6
2md39	0	88	39	2	1.74	79.7	26.32	100	106	1	2	1	3	1	2	2535	68.7	69	15.31	34.91	17.86	205	368.6	12.24	654.5	1237	23.87	11.35	0.84	0.828	13.47	55.57	3.571	3571	885.9
4me39	0	89	39	2	1.62	62.1	23.66	87	93	1	1	1	3	2	2	2836	70.51	66.71	17.08	31.26	14.74	103.6	441.9	11.84	711	1317	26.35	12.78	1.39	1.044	14.88	46.95	2.338	2338	706.7
3mc39	0	90	39	2	1.63	63.1	23.75	89	96	1	1	1	1	1	2	2464	55.2	41.23	7.65	20.08	11.85	45	426.7	13.08	234.4	917	21.56	12.19	1.34	1.512	12.03	31.1	1.912	1912	440.4
5ma39	0	91	39	2	1.59	66.2	26.19	89	96	1	1	1	3	1	1	2643	68.72	38.96	10.63	16.28	8.79	136.4	459.7	12.17	562.4	1486	21.89	15.95	1.17	1.188	13.73	57.1	2.624	2624	888.9
1ma39	0	92	39	2	1.6	60.2	23.52	85	93	1	1	1	3	1	1	2896	72.24	45.28	8.34	21.32	10.94	88.4	501.1	9.89	265.3	1491	21.06	17.9	1.16	0.972	16.38	40.33	3.281	3281	538.1
2me41	0	98	40	2	1.77	73.6	23.49	94	100	1	2	1	1	1	1	2901	70.95	51.88	15.53	20.19	11.95	72.9	489.1	12.81	784.9	1609	20.47	16.17	1.33	0.624	13.13	60.78	3.76	3760	560.7
1md40	0	93	40	2	1.67	73.9	26.5	102	99	1	2	1	1	1	1	2503	66.01	59.1	20.08	18.66	14.04	115.2	385.6	9.18	1146.3	1807	55.59	10.57	1.03	0.972	18.61	61.73	4.16	4160	730.3
3ma40	0	94	40	2	1.6	67.2	26.25	86	98	1	1	1	1	1	2	2943	73.12	53.14	9.83	25.88	13.1	136	493.8	11.93	340	1510	21.4	17.06	1.34	1.008	17.21	43	2.348	2348	674.7
2mb40	0	95	40	2	1.6	48.2	18.83	70	88	2	2	1	1	1	1	2669	58.07	42.61	6.67	21.74	9.52	108.1	468.3	10.35	254.8	1325	18.65	16.03	1.12	1.164	13.31	56.89	2.793	2793	858.9
5mc40	0	96	40	2	1.5	70.5	31.33	102	100	1	1	1	1	1	1	2762	65.25	61.23	18.85	22.16	15.78	136.8	441.9	11.22	696.6	1436	19.09	14.13	1.43	1.212	10.54	49.4	3.369	3369	608.3
4ma40	0	97	40	2	1.65	70	25.71	92	96	1	1	1	1	2	2	2977	72.79	55.28	17	17.61	17.5	99.4	497.4	12	1079.5	1679	18.53	14.64	1.18	1.272	11.14	35.99	1.52	1520	580
5ma41	0	99	41	2	1.66	53	19.23	79	92	1	2	1	1	2	2	2363	70.03	56.27	13.75	24.71	15.51	166.1	355.1	14.15	442.8	1129	23.93	11.6	1.14	0.876	18.8	55.9	3.788	3788	855
1ma41	0	100	41	2	1.66	65	23.59	89	97	1	1	1	3	1	1	2727	73.32	57.41	13.18	12.49	27.86	157.4	434.1	13.91	567.5	1396	30.62	13.26	0.98	0.768	20.4	63.11	4.124	4124	976.1
3ma41	0	101	41	2	1.76	79.6	25.7	98	102	1	1	1	3	2	2	2381	59.55	55.03	18.55	13.87	18.59	77.6	372.9	9.75	885.3	1257	22.13	10.62	0.78	0.744	11.69	36.47	2.167	2167	480.1
4md41	0	102	41	2	1.55	72.4	30.14	100	100	1	2	1	1	1	1	2421	51.57	55.93	10.68	23.38	17.16	52.1	388.2	6.98	233	1158	15.32	14.11	1.14	1.272	13.58	43.26	2.592	2592	672.8
6ma42	0	107	42	2	1.6	60.2	23.52	92	96	1	1	1	2	1	1	2031	52.33	48.92	9.84	11.05	24.87	47.4	312.1	12.87	374	946	19.73	10	1.18	1.068	13.62	61.28	2.651	2651	853.9
1mb42	0	103	42	2	1.57	69.3	28.11	98	101	1	1	1	1	2	2	2239	61.81	51.64	15.82	21.51	14.16	68.1	345	10.97	949.2	1361	21.54	11.31	1.15	0.78	10.15	51.3	4.48	4480	652
4md42	0	104	42	2	1.58	59.3	23.75	88	92	2	1	1	1	1	2	3804	93.48	75.5	26.34	22.69	21.65	232.2	624.5	13	1090.6	2066	22.3	20.37	1.13	1.272	16.56	42.04	2.39	2390	591.1
3mb42	0	105	42	2	1.66	65	23.59	89	97	1	1	1	1	1	2	3404	82.36	41.39	9.71	15.72	11.95	123.8	617.6	14.88	476.4	1767	31.95	19.76	1.35	1.572	18.14	61.38	2.739	2739	875.5
5me42	0	106	42	2	1.6	73.2	28.59	99	100	1	1	2	1	1	2	2275	53.56	29.05	5.34	6.07	13.6	16.3	411.3	10.19	280.3	1148	19.61	13.32	1	1.188	11.84	41.68	1.321	1321	613
2me42	0	108	42	2	1.63	52.1	19.61	82	93	1	1	1	1	1	2	2832	67.17	39.22	6.75	16.64	10.41	108.1	504.6	14.72	392	1634	20.99	17.47	1.34	1.824	13.36	61.09	2.768	2768	924.4
2ma43	0	110	43	2	1.58	59.3	23.75	87	94	1	1	1	1	1	2	2794	65.76	39.83	6.5	18.72	9.04	180	495.9	9.93	290.3	1500	20.15	17.48	0.83	0.816	14.08	56.26	2.786	2786	888.3
1md43	0	111	43	2	1.65	71	26.08	94	100	1	1	1	1	1	2	2617	60.63	69	16.25	35.37	16.1	89.7	395.8	9	1015.9	1459	15.68	12.9	1.39	1.272	9.42	41.85	2.073	2073	630
3ma43	0	109	43	2	1.71	61.8	21.13	83	92	1	1	1	3	2	2	2457	73.58	63.16	19.63	25.62	16.37	240	358.4	10.88	779.3	1275	23.46	10.19	0.99	0.576	16.87	39.66	2.184	2184	542.3
1me44	0	112	44	2	1.64	77	28.63	104	104	1	1	1	1	1	1	2631	59.12	54.52	12.04	21.98	14.83	56.6	432.5	7.82	487.3	1375	16.62	15.51	1.02	0.912	12.17	41.22	3.405	3405	547.5
3me45	0	113	45	2	1.7	67.8	23.46	89	98	1	1	1	1	1	2	3430	92.35	76.15	22	21.95	29.89	169.2	537.2	10.49	1642.8	2233	28.96	17.17	1.45	1.104	14.55	44.42	3.715	3715	718.9
1ma45	0	114	45	2	1.65	72	26.45	95	100	2	1	2	1	1	1	3083	85.39	64.69	17.41	26.14	17.05	148.1	488.8	10.31	682.8	1779	22.36	18.31	1.36	0.792	21.43	60.62	3.898	3898	963.4
2mc45	0	115	45	2	1.62	62.1	23.66	85	97	1	1	1	2	2	2	2367	56.4	32.37	5.53	7.95	14.81	45	422.2	14.42	314.6	1025	24.08	12.33	1.12	0.936	13.44	57.2	4.023	4023	924.5
4ma45	0	116	45	2	1.75	72.6	23.71	91	100	1	1	2	1	1	2	2465	51.71	51.1	7.4	14.81	26.96	68	408.9	7.19	202.8	1244	14.23	15.36	1.54	1.788	11.87	29.13	1.871	1871	476.9
5mc45	0	117	45	2	1.67	56.9	20.4	77	94	1	1	1	1	1	2	2918	83.7	70.17	25	25.1	17.61	154.1	440	11.42	1639.2	1757	21.53	12.29	0.81	0.936	12.21	36.42	2.47	2470	575.8
1mc46	0	118	45	2	1.6	55.2	21.56	86	92	1	2	1	1	2	2	2413	55.01	59.58	15.99	25.29	14.22	154.5	374.6	8	571.4	1191	14.05	12.11	0.78	0.6	9.25	28.05	2.505	2505	500.1
2mb46	0	119	46	2	1.58	69.3	27.76	95	96	1	1	2	3	2	1	2817	80.61	59.75	23	8.82	22.06	135.7	442.6	11.3	1383.7	1591	21.27	12.66	1.52	1.476	13.03	34.23	1.753	1753	578.6
4mb46	0	120	46	2	1.57	57.3	23.25	91	96	1	1	1	1	1	1	2605	66.03	50.97	14.66	12.7	18.75	164.3	427.2	9	656.1	1516	17.72	15.83	0.9	1.044	12.46	48.99	3.394	3394	778.3
5ma46	0	121	46	2	1.61	69.2	26.7	89	97	1	1	1	1	2	2	3018	82.21	47.11	14.09	16.58	10.86	189.6	515.3	14.66	712	1819	23.71	17.24	1.39	1.224	14.43	47.12	3.64	3640	882.7
3mb46	0	122	46	2	1.58	71.2	28.52	99	100	1	2	1	1	2	2	2684	72.48	65.32	21.69	17	22.32	116	407.5	10.95	1026.3	1420	20.84	12.32	1.34	1.236	13.26	48.02	2.391	2391	740.3
2ma47	0	123	47	2	1.55	50.4	20.98	76	92	1	1	1	1	1	1	2376	59.93	53.51	14.55	8.33	22.34	100.4	374.6	9.83	620.6	1298	17.75	14.7	0.94	0.876	12.19	41.61	2.333	2333	535.9
3mc47	0	124	47	2	1.63	57.1	21.49	81	94	1	2	1	1	2	2	2293	53.07	36.81	5.48	19.64	8.13	45.4	398.9	9.38	195.2	1127	16.3	10.95	1.37	0.804	10.92	33.51	1.023	1023	465
4ma47	0	125	47	2	1.68	65.9	23.35	97	98	2	1	1	1	1	2	2581	72.71	55.64	17.7	18.09	14.22	210	404.6	10.95	736.7	1580	25.14	13.81	1.37	1.248	17.37	51.06	3.134	3134	775.2
1ma47	0	126	47	2	1.63	71.1	26.76	99	100	1	1	1	1	1	1	2469	65.48	62.91	20.32	11.39	28.21	79.1	370	12.08	976.9	1363	27.5	10.83	1.27	1.416	12.95	40.38	3.394	3394	676.9
1mb48	0	128	48	2	1.59	71.2	28.16	100	98	1	2	1	1	2	2	2907	59.5	32.81	4.92	14.7	9.17	16.2	543.9	8.7	180.7	1365	18.16	18.65	1.47	1.608	12.46	26.01	1.872	1872	386.2
3mc48	0	134	48	2	1.59	64.2	25.39	95	97	1	2	1	1	2	2	2006	51.04	35.74	6.96	13.63	13.45	24.3	336.5	15.36	366.4	1203	13.49	18.96	0.87	0.564	10.85	27.36	2.974	2974	964.7
5mb48	0	127	48	2	1.58	74.2	29.72	98	106	1	1	1	2	1	2	2282	61.95	40.16	12.06	16.29	10.89	46.4	379.8	12.29	695.1	1184	22.24	11.74	1.36	0.984	12.39	48.2	2.554	2554	880.9
6ma48	0	129	48	2	1.64	64	23.8	89	98	1	2	1	1	1	2	2655	56.19	49.13	8.71	24.93	10.83	31.5	452.8	12.27	338.8	1414	18.1	15.79	1.36	1.488	11.34	51.56	2.632	2632	869.4
2mb48	0	130	48	2	1.71	77.8	26.61	98	104	1	1	1	3	2	2	3310	87.72	60.16	22.66	16.58	16.21	199.2	549.1	13.25	1094.1	1977	23.64	18	1.48	1.224	15.37	58.18	2.678	2678	863.4
7ma48	0	131	48	2	1.7	64.8	22.42	87	94	1	1	1	3	1	2	2859	66.1	42.42	8.6	19.99	9.09	69.6	505	9.62	415.1	1534	18.88	18.09	2.02	1.632	13.34	38.75	2.802	2802	538.1
8ma48	0	132	48	2	1.65	47	17.26	72	84	1	2	1	2	2	2	2637	86.2	69	11.42	36.24	20.59	270	374.7	13.95	932.3	1629	26.45	12.71	0.94	0.804	19.18	61.07	3.759	3759	1010.8
4mb48	0	133	48	2	1.55	68.4	28.47	93	94	1	2	1	1	1	2	2350	56.79	38.08	7.91	21.21	7.45	21.4	405.4	11.78	406.5	1094	20.21	14.35	1.23	0.672	11.94	35.2	2.269	2269	572
2md49	0	135	49	2	1.53	52.4	22.38	83	94	1	2	1	1	2	2	3232	94.26	54.59	16.32	22.08	13.26	250	536.6	19.88	841.8	1634	33.92	15.2	1	0.708	21.2	58.08	4.409	4409	694.4
1ma49	0	136	49	2	1.74	77.7	25.66	105	107	1	2	1	3	1	1	2829	83.29	58.55	12.77	26.78	18.14	106.5	445.2	14.55	382.6	1287	29.44	13.39	0.92	0.528	27.4	72.05	4.56	4560	899.6
3ma49	0	137	49	2	1.64	62	23.05	92	97	1	1	2	1	1	2	2482	53.86	43.34	5.55	14.42	22.95	32.5	427.5	8.28	210.8	1264	21.91	14.43	1.4	1.668	13.5	34.66	2.22	2220	496.2
1mb50	0	139	50	2	1.6	61.2	23.91	84	96	1	1	1	1	1	2	2956	74.13	54.8	13.36	23.52	12.62	91.6	492.2	9.6	581.7	1642	21.57	17.88	1.32	1.296	15.82	53.86	3.368	3368	853
2me50	0	138	50	2	1.45	59.7	28.39	105	99	1	1	1	1	1	2	2379	51.2	50.1	12.03	10.37	25.37	41.8	391.4	9	554	1224	18.49	19.68	0.87	0.9	8.83	40.66	2.586	2586	562.8
3ma50	0	140	50	2	1.67	79.9	28.65	98	105	1	1	1	1	2	2	3340	80.01	56.98	17.03	23.01	13.49	158.8	570.7	12.65	804.3	1781	22.78	18.56	1.44	1.32	14.69	45.06	3.505	3505	633.5
3ma51	0	143	51	2	1.57	64.3	26.09	95	97	1	2	1	1	1	1	2515	76.02	44.84	18.05	7.9	17.52	110.2	409.6	12.96	952.3	1422	24.75	12.36	1.13	1.044	15.74	61.39	4.106	4106	1006.2
1me51	0	141	51	2	1.61	67.2	25.92	98	98	1	1	2	1	1	2	2861	77	73.54	29.49	11.46	30.51	162.8	426.2	11.07	1397.7	1604	26.62	11.35	0.84	0.552	13.5	52.55	4.287	4287	725.6
2mb51	0	142	51	2	1.58	59.3	23.75	89	94	2	2	1	2	1	2	2235	56.44	50.23	9.92	12.2	25.03	143.3	352.6	9.92	378.9	1238	17.38	23.61	0.78	0.756	12.29	47.21	3.251	3251	612.1
3mc52	0	144	52	2	1.55	46.4	19.31	69	86	1	1	1	3	1	2	2517	72.46	60.3	15.14	22.89	19.37	48.5	379.9	22.91	697.5	1351	22.99	20.6	2.16	1.272	16.03	49.27	1.04	1040	1086
9ma52	0	146	52	2	1.63	47.1	17.73	72	87	1	1	1	1	1	2	3257	75.23	59.07	20.65	13.02	20.2	112.4	551.6	8.24	915.4	1771	17.63	18.42	1.22	1.56	11.76	37.63	2.08	2080	695.5
2ma52	0	145	52	2	1.55	53.4	22.23	82	93	1	1	1	2	1	2	2307	55.87	39.14	8.83	18.32	9.12	44.2	394.1	12.42	366	1221	15.93	20.06	1.38	1.332	12.26	35.52	1.08	1080	516.8
7ma52	0	147	52	2	1.75	69.6	22.73	92	99	1	1	1	1	1	2	2827	75.24	68	14.2	16.48	36.68	103.1	432.1	12.87	891.7	1456	22.28	12.74	1.59	1.848	15.65	51.6	1.952	1952	860.7
5mc52	0	148	52	2	1.69	61.9	21.67	91	101	1	1	1	1	2	2	3095	80.27	68.64	17.25	12.7	33.2	104	488.2	13	506.9	1626	18.64	17.69	1	0.972	20.73	31.96	2.215	2215	439.7
8ma52	0	149	52	2	1.58	58.3	23.35	87	92	1	1	1	1	2	2	3077	75.45	42.56	9.01	18.7	9.63	140	545.7	12.83	473.7	1701	32.21	17.58	1.46	1.26	17.92	61.28	3.524	3524	845.8
4ma52	0	150	52	2	1.76	87.6	28.28	97	106	1	1	1	1	2	2	2858	83.17	72.83	24	26.66	19.09	232.7	420.8	12.62	1478	1677	24.07	11.68	1.04	1.128	14.78	64.84	3.801	3801	971.2
6ma52	0	151	52	2	1.59	69.2	27.37	93	98	1	1	1	1	1	2	3163	86.24	74.64	22.9	18.64	27.4	206.6	484.7	11.6	1104.7	1891	24.1	16.84	1.63	0.888	14.66	56.98	4.003	4003	933.4
4mb53	0	152	53	2	1.57	41.3	16.76	69	78	1	1	1	3	2	2	2835	70.91	40.22	7.35	10.49	19.49	20	499.4	15.47	331.6	1218	33.89	14.17	1.19	1.056	18.84	49.34	4.268	4268	603.6
1ma53	0	153	53	2	1.74	66.7	22.03	89	99	1	1	1	1	2	2	2328	59.35	35.15	8.43	15.01	8.29	126.6	404.2	9.45	378.2	1244	16.78	13.95	1.1	1.332	11.8	29.48	1.634	1634	452.4
2ma53	0	154	53	2	1.55	77.4	32.22	103	105	1	1	1	1	1	1	2046	57.17	44.25	17.17	15.83	9.78	71.3	321.2	9.38	832.3	1128	17.19	9.68	1.42	1.332	9.94	37.9	1.557	1557	676.8
5ma53	0	155	53	2	1.75	70.6	23.05	95	99	1	2	1	1	2	1	3366	79.06	45.86	16.91	17.41	10.31	92.9	602.2	10.76	925.5	1842	22.92	19.23	1.47	1.2	13.87	31.51	1.718	1718	449.7
3ma53	0	156	53	2	1.73	84.7	28.3	105	104	2	2	1	1	1	2	3114	81.85	58.2	16.72	18.32	17.84	210.6	513.8	9.75	599.9	1742	21.32	17.89	1.54	1.056	20.54	47.55	2.231	2231	761
4me54	0	158	54	2	1.66	49	17.78	82	93	1	1	1	1	1	2	2863	65.13	65.58	13.89	32.01	14.75	83	456	9	483.7	1469	21.25	16.14	0.91	0.684	15.5	30.16	1.892	1892	489.3
2me54	0	157	54	2	1.57	69.3	28.11	97	102	1	2	1	1	2	1	2187	55.6	62.22	18.93	17.92	24.94	82.6	315.9	11.4	814.1	1113	17.13	19.31	1.09	1.044	10.96	47.94	1.264	1264	553.4
1mf54	0	159	54	2	1.61	51.1	19.71	80	93	1	2	1	3	2	2	2462	81.51	62.31	14.79	29.12	15.48	219.4	353.7	8.85	569	1270	22.76	12.38	1.54	1.32	17.56	34.18	2.006	2006	495.3
6mb54	0	160	54	2	1.64	64	23.8	95	96	1	2	1	2	2	2	2459	54.04	41.8	7.79	19.19	10.57	57.3	425.4	9.41	205.6	1220	20.19	14.48	0.91	0.864	13.4	35.28	2.077	2077	464.5
7mb54	0	161	54	2	1.61	70.1	27.04	102	101	1	2	2	3	2	1	3744	92.44	63.65	18.62	15.12	28.08	105.3	637.7	12.6	902.7	2092	27.9	21.58	0.91	0.948	17.79	35.9	2.195	2195	540.9
5ma54	0	162	54	2	1.69	67.9	23.77	103	103	2	1	1	1	2	2	2443	61.54	40.34	9.26	7.42	20.27	126.6	417.5	9.74	482.8	1454	18.2	15.35	1.14	0.996	12.43	49.91	2.613	2613	789
3md54	0	163	54	2	1.68	77.9	27.6	103	105	2	2	2	1	2	2	3168	79.14	71.76	23.83	12.77	31.97	105.7	499.3	12.08	1090.5	1583	27.22	14.23	1.04	1.332	15.46	41.13	2.64	2640	595.6
11ma55	0	172	55	2	1.62	62.1	23.66	89	95	1	1	1	2	1	1	1986	45.68	27.68	3.27	9.74	12.13	45	354.9	9.99	216.4	834	19.69	10.76	1.09	1.188	10.46	38.1	3.194	3194	533.3
8ma55	0	164	55	2	1.6	55.2	21.56	83	92	1	1	1	2	1	2	2513	77.6	62	9.4	33.09	18.56	94.3	369.8	16.17	475.2	1321	28.17	10.7	1.38	1.272	24.53	47.81	3.353	3353	873.8
4me55	0	165	55	2	1.51	42.5	18.64	69	89	1	1	1	3	1	2	2855	68.82	61.83	23.57	7.94	25.3	118.2	458.7	8.7	1140.7	1690	21.68	14.57	1.04	0.54	10.78	49.43	3.61	3610	666.4
1ma55	0	166	55	2	1.69	67.9	23.77	96	98	1	2	1	1	1	2	2828	72.87	66.25	21.87	12.2	29.12	186.6	438.6	11.73	979.5	1424	23.58	12.6	0.92	0.744	15.15	57.82	3.644	3644	908
5mc55	0	167	55	2	1.62	75.1	28.62	100	105	1	2	1	2	2	2	2601	79.13	58.83	16.89	23.87	16.83	158.4	395.9	14.63	635.8	1316	25.09	11.75	1.31	1.188	22.88	59.15	3.775	3775	868.3
14mb55	0	168	55	2	1.64	72.1	26.81	102	102	2	1	2	1	2	2	2641	70.83	44.81	9.05	21.49	12.82	53.2	444.1	13.41	390.1	1206	25.12	14.07	1.57	1.404	16.66	34.71	1.935	1935	472.4
7mg55	0	169	55	2	1.65	75	27.55	101	100	2	2	1	2	2	2	2452	67.61	57.87	15.98	12.06	28.57	146.5	375	12.41	640.4	1306	26.16	12.13	1.35	1.344	14.39	25.59	1.961	1961	468
3mb55	0	170	55	2	1.61	67.2	25.92	100	98	1	1	1	1	1	1	2731	61.02	36.09	4.58	19.46	7.6	55	494.1	9.15	203.6	1398	17.76	18.11	1.11	1.68	13.05	33.14	2.013	2013	463.4
15ma55	0	171	55	2	1.6	81.2	31.72	109	101	1	2	1	2	2	2	2269	54.52	59.92	14.74	27.6	15.04	113.8	340.9	7.28	901.5	1352	14.15	14.16	0.86	0.984	8.19	40.11	1.91	1910	657
10ma55	0	173	55	2	1.72	91.7	31	109	107	2	1	1	1	1	2	2862	83.93	73.41	24.46	25.01	20.2	208.1	419.8	12.26	1043.5	1526	23.46	13.42	1.38	1.116	15.74	33.51	2.337	2337	523.8
13md55	0	174	55	2	1.72	62.7	21.19	78	90	1	1	1	1	1	2	4293	111.69	74.18	26	21.62	23.93	210	722.9	15.29	1394.9	2460	28.72	22.79	0.99	1.128	18.49	47.4	2.695	2695	673.2
6md55	0	175	55	2	1.57	67.3	27.3	99	97	1	2	1	1	1	1	2485	65.51	59.68	14.29	25.15	15.61	231.4	380.8	11.21	498.2	1348	18.31	12.94	1.67	1.5	15.83	62.76	2.845	2845	815.4
12ma55	0	176	55	2	1.56	55.3	22.72	92	93	1	1	1	3	1	2	2420	76.25	59.87	19.75	19.66	17.19	240	354.5	9.9	705.2	1343	20.41	11.2	1.8	1.908	18.35	49.72	3.254	3254	800.8
2ma55	0	177	55	2	1.58	71.2	28.52	102	100	1	2	1	1	1	1	2780	81.65	59.55	20.81	14.31	20.42	186.4	433.6	15.98	969.3	1527	26.25	12.57	1.42	0.78	16.56	58.15	3.346	3346	794.6
9md55	0	178	55	2	1.71	69.8	23.87	93	98	1	2	1	1	2	2	3335	81.08	73	26	10.92	34.68	166.7	533.2	9.38	1416.9	2017	18.26	16.62	0.86	0.576	12.98	51.6	3.529	3529	715.8
9mf56	0	179	55	2	1.66	55	19.96	86	94	1	2	1	1	1	2	2868	80.66	70.54	22.46	12.79	31.26	194.1	430.6	12.39	1000.7	1544	27.99	13.09	1.13	1.116	16.23	35.76	1.92	1920	698.4
3ma56	0	180	55	2	1.5	48.5	21.56	79	86	2	1	1	3	1	1	2980	71.05	67.04	19.89	16.57	28.31	79.2	473.9	10.64	816.2	1600	23.53	14.85	1.5	1.332	14.29	45.83	1.763	1763	766.8
4mb56	0	184	56	2	1.59	60.2	23.81	95	107	1	2	1	3	1	2	3022	84.39	54.32	20.3	10.06	21.78	192.8	498.3	12.69	881.3	1519	27.15	14.73	1.22	1.608	18.21	32.6	1.93	1930	474.5
6md56	0	181	56	2	1.64	74	27.51	103	103	1	1	1	1	1	2	2484	71.03	60.14	25.94	8.6	23.14	126.5	373.9	9.87	1250.4	1468	19.19	11.06	1.27	1.392	11.56	45.29	2.483	2483	775.1
2ma56	0	182	56	2	1.57	70.3	28.52	97	101	1	1	1	1	1	2	2798	79.12	68.11	26.44	21.39	15.89	227.1	421.5	10.17	1206.5	1725	21.98	13.54	1.3	1.62	12.74	43.15	2.55	2550	611.5
5ma56	0	182	56	2	1.55	77.4	32.22	109	101	1	1	1	1	1	2	2696	75.27	53.19	21.29	12.24	17.24	114.3	434.3	13.88	1084.1	1458	23.8	12.45	1.56	1.416	14.97	55.06	2.793	2793	759.9
7ma56	0	183	56	2	1.72	69.8	23.59	90	99	1	1	1	1	1	2	2285	64.78	56.15	18.07	24.26	11.64	89.4	342.8	12.3	1069	1498	27.52	16.61	0.87	0.672	12.73	63.49	2.45	2450	944.8
1mb56	0	185	56	2	1.59	60.2	23.81	84	96	1	2	1	1	1	2	3279	85.13	70.95	27.66	19.26	19.39	160.4	520.8	10.26	1317.2	1983	20.51	17.11	1.63	1.284	13.44	46.29	3.43	3430	671.6
8ma56	0	186	56	2	1.56	47.3	19.44	83	93	1	1	1	3	1	2	3101	69.7	37.16	6.92	6.77	18.03	34.7	569	10.74	222.8	1580	23.01	20.08	1.59	1.764	16.24	35.89	1.602	1602	416.4
7mg57	0	187	57	2	1.62	62.1	23.66	98	98	2	1	1	2	1	2	2466	58.26	59.52	14.76	11.18	27.32	42.6	383.9	12.11	613.6	1133	20.03	16.76	1.27	0.96	11.31	50.19	1.437	1437	761.2
4ma57	0	188	57	2	1.6	68.2	26.64	100	101	2	2	2	1	2	2	3302	100.89	70.74	14.59	30.16	21.1	185.4	510.9	11.04	249.9	1746	24.08	21.59	1.38	1.104	28.52	33.25	1.664	1664	596.4
1me57	0	189	57	2	1.59	72.2	28.56	100	100	1	1	1	2	1	1	3782	89.18	64.69	18.34	24.19	16.66	126.1	647.3	12.33	646.3	1910	23.72	21.38	1.25	0.96	19.14	47.68	1.789	1789	744.2
3ma57	0	190	57	2	1.69	67.9	23.77	100	101	1	2	1	3	1	2	2768	65.17	50.95	13.96	20.82	12.22	82.1	466	9.87	538.9	1412	18.38	15.3	1.41	2.136	12.32	36.12	2.215	2215	513.5
2mb57	0	191	57	2	1.57	52.3	21.22	81	90	1	1	1	3	1	2	3204	77.79	55.04	13.22	17.85	23.53	196.4	545.6	11.36	665	1730	22.02	18.12	1.37	1.584	12.03	35.97	2.231	2231	538
5ma57	0	192	57	2	1.73	70.7	23.62	95	102	2	1	1	2	2	2	2753	62.35	45.7	12.52	19.25	10.32	72.4	476.8	8.52	562.2	1440	17.51	16.07	1.18	1.044	11.94	37.06	2.341	2341	522.2
6ma57	0	193	57	2	1.64	71	26.4	89	98	2	1	1	1	1	2	4029	88.2	64.94	15.86	15.79	30.95	70.7	705	13.7	667.5	2040	25.04	23.31	1.22	1.452	17.3	50.54	2.526	2526	791.4
9ma58	0	207	58	2	1.55	51.4	21.39	78	90	1	1	1	3	1	2	2943	75.59	72.2	18.01	26.09	26.28	124.8	449.6	11.87	682.8	1380	25.28	13.55	0.87	1.092	17.02	48.78	2.667	2667	722.8
2md58	0	194	58	2	1.66	51	18.51	76	90	1	2	2	1	1	1	2823	75.43	53.65	20.76	19.28	12.63	98.1	462.7	12.18	1141.6	1759	20.11	14.93	1.43	1.296	13.08	56.78	2.753	2753	845.7
1mg58	0	195	58	2	1.7	71.8	24.84	101	104	2	1	1	2	2	2	3143	95.03	85.88	25	35.03	21.89	215.7	446.4	13.23	1359.4	1802	24.53	13.53	1.09	0.996	22.48	58.66	2.96	2960	906.6
10mb58	0	196	58	2	1.54	77.4	32.64	108	103	1	2	1	3	1	1	2663	57.12	36.23	7.59	17.41	7.27	19.5	481.8	10	392.1	1368	17.56	16.65	0.89	0.732	10.11	39.33	3.218	3218	556.4
2md58	0	197	58	2	1.56	57.3	23.55	88	96	1	2	1	1	1	2	3615	101.06	69.84	26	18.49	21.57	195	585.4	12.89	1909	2454	22.8	18.53	1.03	0.708	14.73	60.45	3.234	3234	1047.4
3mc58	0	198	58	2	1.6	61.2	23.91	89	99	1	1	1	3	1	2	2907	88.33	59.88	22.47	16.49	16.13	190	455.5	13.11	1000.7	1762	24.03	14.9	1	0.972	18.42	58.33	3.278	3278	801.2
4ma58	0	199	58	2	1.62	59.1	22.52	94	94	1	2	1	2	1	2	2608	53.94	41.12	8.09	21.28	8.48	25.2	461.8	9.78	351.9	1200	22.29	14.36	1.44	1.104	12.12	48.06	3.445	3445	563.9
13ma58	0	200	58	2	1.55	82.4	34.3	109	106	1	1	1	1	1	1	2429	61.46	48.56	17.29	10.59	16.69	126.3	396	9	830.5	1454	16.02	13.73	1.05	0.66	10.53	43.93	3.607	3607	637.3
11mg58	0	201	58	2	1.63	81.1	30.52	108	105	1	2	1	1	1	2	2252	55	38.41	11.88	10.78	13.13	40.6	383.8	11.07	602.6	1274	21.63	12.29	0.95	0.864	10.85	63.25	3.608	3608	853.2
12ma58	0	202	58	2	1.65	70	25.71	94	95	1	1	1	1	1	1	3528	69.71	48.83	6.04	27.13	12.9	46	642.7	12.68	251.8	1700	20.45	21.82	1.53	1.464	14.03	42.46	2.349	2349	464.8
6ma58	0	203	58	2	1.68	75.9	26.89	98	98	1	1	1	1	1	1	3100	78.52	76.88	26.58	18.42	25.35	112.4	472.7	11.76	1249.6	1595	22.61	13.38	1.31	1.248	13.12	47.11	2.566	2566	782
14md58	0	204	58	2	1.6	68.2	26.64	102	104	1	2	1	2	1	2	2445	68.15	47.99	14.65	19.74	11.68	90.1	394.5	12.5	885.7	1343	22.05	11.44	2.07	1.668	13.29	50.06	3.244	3244	767.3
5ma58	0	205	58	2	1.73	79.7	26.63	101	101	2	1	1	3	1	2	3473	98.12	68.31	26.95	12.78	27.28	135.1	558.7	17.03	1280.3	1709	31.46	14.89	1.12	1.224	19.32	56.93	3.677	3677	836.5
7mb58	0	206	58	2	1.64	61.1	22.72	88	95	1	1	1	1	1	2	2570	53.1	57.88	7.32	12.65	31.88	25	416.9	10.58	217.3	1125	18.08	17.8	1.32	1.116	11.55	39.03	1.495	1495	594.7
15ma58	0	208	58	2	1.67	54.9	19.69	88	95	1	2	1	1	1	2	2729	70.33	44.97	16.32	5.83	17.33	75.7	464.8	11.15	929	1646	20.65	15.45	1.07	0.648	11.44	60.01	4.023	4023	919.8
8ma58	0	209	58	2	1.66	56	20.32	84	94	1	1	1	1	1	2	2778	59.65	51.19	8.53	26.64	11.28	112.7	473.3	9.89	255.3	1302	25.12	15.08	1.35	1.38	13.62	31.95	1.636	1636	468.9
4ma59	0	210	59	2	1.68	80.9	28.66	100	107	1	2	1	1	1	2	2935	70.81	60.77	20.1	8.72	27.03	93.2	477.4	8.51	964.5	1767	16.45	17.14	1.07	1.368	10.98	34.46	2.362	2362	521.6
3ma59	0	211	59	2	1.65	69	25.34	93	96	1	1	1	3	1	2	2881	60.9	58.79	12.41	28.91	12.39	73.4	479.3	11	502.7	1474	19.09	16.24	1.33	1.26	13.16	44.09	2.373	2373	689.8
1ma59	0	212	59	2	1.65	55	20.2	89	96	1	1	1	1	1	2	2452	73.14	57.69	21.19	19.56	14.58	191.7	369.8	12.95	949.7	1405	23.39	11.08	1.35	1.104	14.53	55.45	2.538	2538	750.3
2ma59	0	213	59	2	1.69	79.9	27.98	106	105	1	2	1	2	2	1	2703	78.81	56.4	20.28	7.62	23.5	111.3	425.3	13.79	1053.1	1813	19.79	14.18	1.37	1.404	13.5	38.61	2.623	2623	793.7
5ma59	0	214	59	2	1.74	63.7	21.04	88	97	1	1	1	1	1	2	2180	58.64	35.66	8.34	8.72	16.49	29.8	369.5	14.69	410	1022	21.88	10.5	1.02	1.164	14.29	48.7	2.683	2683	707.7
2ma60	0	219	60	2	1.61	61.1	23.57	93	94	1	2	1	1	1	2	2703	65.38	41.07	8.76	8.89	19.36	37.7	472.4	12.54	446.3	1282	23.17	15.25	1.54	1.08	14.52	53.6	2.714	2714	866
11ma60	0	220	60	2	1.52	51.5	22.29	85	91	1	1	1	1	1	2	2723	70.09	58.27	22.98	10.93	18.94	134.9	434.4	9.63	1127.4	1698	18.07	14.48	0.91	0.804	11.1	50.31	2.789	2789	869.7
7mb60	0	215	60	2	1.65	54	19.83	83	93	1	2	2	2	1	1	2781	72.92	55.18	14.53	26.69	12.67	55.4	451.9	14.13	665.6	1330	26.12	13.76	1.05	0.732	16.48	55.35	3.252	3252	832.4
3ma60	0	216	60	2	1.6	42.2	16.48	70	84	1	1	1	1	2	2	2429	72.19	50.59	13.97	10.93	22.95	175.3	380.8	11.31	491.1	1198	27.95	11.91	1.31	0.828	18.54	39.64	3.455	3455	587.8
6ma60	0	217	60	2	1.57	64.3	26.09	101	104	1	1	1	2	1	2	1930	40.03	39.03	4.58	22.68	7.87	27.8	322.6	9	144.1	949	16.8	14.48	0.96	0.756	9.74	33.5	2.27	2270	369.1
8ma60	0	218	60	2	1.69	65.9	23.07	89	96	1	2	1	2	1	2	1874	46.03	49.32	12.34	10.08	24.65	38.8	281	9.36	551.6	959	15.54	14.03	1.33	1.332	9.51	46.04	2.655	2655	642.1
10ma60	0	221	60	2	1.65	65	23.88	95	101	1	1	1	1	1	2	2549	66.48	64.49	19.09	14.71	26.42	98.3	384.1	12.33	489.5	1287	20.59	12.58	1.36	0.804	18.49	45.23	4.07	4070	651.3
5ma60	0	222	60	2	1.55	47.4	19.73	71	86	1	1	1	1	1	2	3426	72.28	61.78	15.02	28.69	15.69	146.7	587.9	9.05	569.1	1681	18.12	19.39	1.93	2.16	12.89	30.12	1.68	1680	486.4
5mb51	0	228	61	2	1.64	71	26.4	99	100	1	1	1	1	1	2	2388	66.39	43.92	13.32	8.77	19.22	152.6	391.8	13.91	623.1	1209	26.24	11.01	1.57	1.536	16.18	41.3	2.24	2240	549
1ma60	0	223	61	2	1.55	61.4	25.56	89	97	2	2	1	1	1	2	2889	91.3	59.99	22.66	22.58	15.78	162.5	447.9	13.26	1126.7	1659	26.18	13.69	1.43	1.068	19.66	47.78	2.635	2635	842.4
4mg60	0	224	61	2	1.64	64	23.8	92	95	1	1	2	1	1	2	2870	67.65	46.68	7.29	23.53	10.55	116.9	496.5	9.98	285.5	1480	21.93	17.99	1.11	0.972	13.94	50.15	3.557	3557	743.8
9mc60	0	225	61	2	1.65	65	23.88	86	95	1	2	1	1	1	1	3220	104.06	81.63	23	22.4	30.87	367	464.8	17.31	1333.4	2036	33.76	14.8	1.01	0.828	19.22	64.93	4.405	4405	1021.4
2mb61	0	226	61	2	1.7	76.8	26.57	102	112	1	2	1	1	1	2	3233	84.72	57.21	21.98	17.85	13.58	127	540.7	12.32	1034.7	1858	20.48	17.46	1.78	1.728	14.46	38.67	1.505	1505	541.3
4ma61	0	227	61	2	1.58	54.2	21.71	86	91	1	2	1	1	1	2	2294	54.88	47.45	11.8	23.09	9.47	41.8	373.9	9.41	570.7	1204	16.6	10.78	1.06	1.248	9.87	37.99	3.566	3566	581.1
1ma61	0	229	61	2	1.6	69.2	27.03	96	107	1	1	1	1	1	1	2594	66.6	56.69	18.32	25.49	12.5	80.2	411.5	11.24	889.4	1286	20.47	11.71	1.44	1.104	12.46	40.07	2.016	2016	679.8
3ma61	0	230	61	2	1.75	85.6	27.95	106	106	1	2	1	1	1	2	2748	63.52	53	13.31	23.42	12.27	71.6	458.4	8.76	526.8	1315	19.33	14.93	1.34	1.104	12.42	39.12	2.551	2551	702.6
6ma62	0	231	62	2	1.56	64.3	26.42	100	106	1	2	2	3	1	1	3512	94.93	69.07	17.26	28.11	19.93	260	569.2	16.19	534	1809	27.43	19.36	1.07	0.9	20.83	53.74	2.554	2554	545.4
3ma62	0	232	62	2	1.75	76.6	25.01	98	102	1	2	1	2	1	2	2776	73.54	59.64	17.81	11.38	25.51	90.8	440.3	14.6	739.7	1298	23.92	12.69	1.55	1.38	15.48	49.74	2.573	2573	804.4
5ma62	0	233	62	2	1.52	52.5	22.72	82	92	1	2	1	1	1	1	3108	87.56	67.52	28.68	18.61	18.99	137.1	486.1	14.13	1339	1760	29.49	13.92	1.32	1.32	16.07	46.68	3.652	3652	772.8
4ma62	0	234	62	2	1.61	51.1	19.71	81	89	1	1	1	2	1	2	2536	56.81	48.91	13.07	8.11	23.02	87.6	424.8	7.35	508.4	1308	15.92	14.63	1.21	0.96	11	24.83	1.786	1786	388.6
2me62	0	235	62	2	1.66	69	25.04	93	100	1	2	1	1	1	1	3002	76.09	61.72	23.94	13.37	22.62	109.5	485.8	10.94	1188.9	1733	17.95	15.07	2.14	1.752	11.1	50.13	2.28	2280	740.8
1ma62	0	236	62	2	1.65	65	23.88	87	94	1	1	1	2	2	2	2285	68.52	54.46	19.15	13.68	19.94	125.5	342.7	9.71	767.4	1201	19.79	10.37	1.24	1.152	16.94	32.58	2.079	2079	464.2
8me63	0	242	63	2	1.58	71.2	28.52	102	97	1	2	1	2	1	2	3808	83.4	65.86	11.2	20.68	31.48	135.4	656.7	12.14	421.4	1807	25.36	22.28	1.22	1.08	16.79	36.05	2.291	2291	447.1
2mb63	0	237	63	2	1.53	55.4	23.67	75	86	1	2	1	2	1	2	2309	69.05	44.63	12.55	18.27	11.75	79.2	369.3	12.21	547.7	1257	22.19	12.02	0.98	1.02	18.06	54.32	2.382	2382	772.2
3ma63	0	238	63	2	1.69	75.9	26.57	102	102	1	1	1	3	2	2	3073	95.12	64.07	25.32	12.35	24.69	129.1	478.2	16.82	1413.6	1594	30.4	12.59	1.22	1.368	18.16	49.19	2.588	2588	862.3
5ma63	0	239	63	2	1.65	49	18	74	91	1	1	1	2	1	2	2438	62.99	58.64	16.81	11.18	27.88	72.2	374.6	10.88	858.8	1325	20.09	11.54	0.81	0.792	12.81	46.89	2.596	2596	727.3
1ma63	0	240	63	2	1.68	79.9	28.31	102	103	1	1	2	1	2	2	2869	67.04	63.05	14.38	29.57	14.07	159	460.9	9.29	586.6	1527	19.51	16.33	1.36	0.876	13.79	54.17	3.184	3184	758.1
4mb63	0	241	63	2	1.73	76.7	25.63	105	100	2	1	1	1	1	2	2663	67.67	51.55	17.59	7.18	20.74	173.7	437.7	12.03	853.4	1557	21.03	17.1	0.84	1.08	11.68	38.76	1.21	1210	740.4
9ma63	0	243	63	2	1.59	60.2	23.81	88	94	1	1	1	1	1	2	2760	69.25	55.34	14.12	16.58	22.26	82.2	450.4	15.87	688.9	1627	18.09	12.66	1.55	1.176	13.57	37.56	3.804	3804	1011.4
6mb63	0	244	63	2	1.7	66.8	23.11	90	98	1	2	1	1	2	2	2270	44.72	28.3	5	16.71	4.99	34	420.4	8.15	169.5	1118	14.37	14.75	1.32	1.068	8.79	42.85	2.338	2338	517.3
7mc63	0	245	63	2	1.56	44.3	18.2	72	88	1	2	1	2	2	2	2426	50.73	31.82	3.75	11.14	12.45	30	443	9.47	221.7	1217	17.62	15.36	1.58	1.356	10.07	49.1	3.38	3380	713.8
5mb64	0	246	64	2	1.62	56.1	21.38	83	92	1	2	1	2	1	2	2475	63.51	46.39	15.52	18.82	10.16	59.4	409.5	11.73	776.7	1317	23.83	12	1.28	0.948	12.35	43.93	3.398	3398	667.5
2ma64	0	247	64	2	1.56	49.3	20.26	82	90	1	1	1	3	1	2	2581	66.13	39.36	8.01	16.88	11.06	69.8	446.9	13.59	388.6	1324	22.9	14.18	0.68	0.444	17.22	50.78	3.437	3437	768.9
4me64	0	248	64	2	1.64	64	23.8	89	95	1	1	1	1	1	2	2834	77.23	47.79	12.31	22.7	11.35	216.2	476.1	15.89	756.5	1516	28.6	14.48	0.84	0.564	15.55	58.29	3.455	3455	774.7
1ma64	0	249	64	2	1.68	60.9	21.58	89	100	1	1	1	1	1	2	2412	58.25	40.45	10.37	16.8	8.92	139.4	413.2	10.28	478.9	1320	20.71	13.63	1.83	1.824	12.14	44.53	2.16	2160	471.4
3ma64	0	250	64	2	1.66	73	26.49	99	99	2	1	1	2	1	2	2791	75.83	70.28	20.29	31.92	15.05	97.9	418.1	12.9	970.7	1453	23.51	13.36	1.83	1.824	14.83	35.15	1.907	1907	544.5
6mb65	0	251	65	2	1.62	55.1	21	83	91	1	1	2	3	1	2	2791	75.83	70.28	20.29	31.92	15.05	97.9	418.1	12.9	970.7	1453	23.51	13.36	1.67	1.14	14.83	35.15	1.532	1532	544.5
3ma65	0	252	65	2	1.68	66.9	23.7	94	97	1	2	2	3	1	2	2930	70.19	49.97	15.39	7.69	22.12	105.8	500.6	9.86	735	1658	24.41	16.66	1.29	1.176	14.1	40.57	1.548	1548	564.7
3ma65	0	253	65	2	1.68	66.9	23.7	94	97	1	2	2	3	1	2	2619	71.36	58.62	18.91	10.53	24.69	171.2	408.2	10.94	824.9	1376	24.84	12.11	1.55	1.164	14.97	38.11	2.138	2138	688.6
5me65	0	254	65	2	1.62	69.1	26.33	100	100	1	1	1	2	1	2	3208	73.09	47.57	10.49	19.24	13.79	195.8	567.6	11.03	469.5	1726	20.76	19.93	1.55	1.164	12.64	24.3	1.89	1890	437.7
4me65	0	255	65	2	1.63	51.1	19.23	82	89	1	1	1	1	1	2	2649	66.67	49.76	7.95	15.71	20.12	116.3	439.5	8.36	189.8	1394	19.16	16.92	1.39	1.176	16.76	34.46	1.902	1902	490.7
1mc65	0	256	65	2	1.67	86.9	31.16	109	104	2	1	1	1	1	2	2602	68.41	67.22	21.41	25.2	18.12	108.4	388.5	10.77	939.9	1348	20.07	11.93	1.12	1.404	12.99	45.87	2.329	2329	730.7
2md65	0	257	65	2	1.69	56.9	19.92	84	91	1	2	1	2	1	2	2418	58.84	34.38	10.24	11.32	8.53	46.4	427.5	11.42	539.8	1331	16.69	13.88	1.26	1.32	10.74	44.68	2.462	2462	622.1
12me65	0	258	65	2	1.6	56.2	21.95	86	93	1	1	1	1	1	2	2612	69.16	50.56	11.88	21.46	15.11	87.5	426.6	17.22	611.9	1612	22.48	11.73	1.45	1.344	16.28	38.88	3.16	3160	1078.9
8ma65	0	259	65	2	1.65	61	22.41	92	92	1	2	1	2	1	1	2435	71.33	53.01	14.87	19.94	16.27	190	378	12.92	721.7	1410	23.34	12.47	0.87	0.828	15.47	57.75	3.33	3330	948.2
9mc65	0	260	65	2	1.67	46.9	16.82	69	86	1	1	1	3	2	2	2604	71.55	56.06	17.09	26.03	12.4	82.5	410.3	14.75	929	1446	23.92	11.77	1.18	1.032	15.92	56.51	3.367	3367	865.7
11mc65	0	261	65	2	1.63	63.1	23.75	89	97	1	1	1	2	2	2	3340	99.74	81	23	32.94	23.68	230	498.2	15.93	1158.3	1782	27.62	14.67	1.06	1.008	21.5	60.43	3.594	3594	935.8
3me65	0	262	65	2	1.79	66.5	20.75	92	100	1	2	1	2	1	2	3293	99.74	76	18	32.94	23.68	220	498.2	15.93	1158.3	1782	27.62	14.67	1.03	0.84	21.5	60.43	3.594	3594	935.8
10ma65	0	263	65	2	1.7	86.8	30.03	109	106	2	2	1	2	1	1	2722	71.12	57.99	22.24	8.4	24.93	107.8	433.9	10.04	1167.8	1704	18.77	14.52	0.9	0.816	11.26	47.42	3.708	3708	695.2
10ma65	0	264	65	2	1.7	86.8	30.03	109	106	2	2	1	2	1	1	2293	66.91	54.79	22.69	7.99	21.69	103.3	345.5	9.63	1122.5	1367	17.16	10.66	1.18	1.212	10.16	30.55	1.847	1847	522.9
7ma65	0	265	65	2	1.63	63.1	23.75	93	97	1	2	1	1	1	2	3381	81.45	52.33	14.64	21.23	12.02	156.2	589.1	11.19	690.3	1848	24.24	20.33	1.49	1.368	16.59	52.85	2.723	2723	819.4
1mb66	0	268	66	2	1.59	68.2	26.98	95	105	1	1	1	1	1	2	2723	78.25	56.49	20.44	18.34	15.66	113.2	430.1	13.77	944.6	1430	23.72	12.72	1.45	1.344	14.99	61.61	3.349	3349	873
2me66	0	266	66	2	1.6	40.2	15.7	60	71	1	2	1	2	1	2	2604	71.55	56.06	17.09	26.03	12.4	82.5	410.3	14.75	929	1446	23.92	11.77	1.27	1.128	15.92	56.51	3.367	3367	865.7
4mb66	0	267	66	2	1.58	76.3	30.56	103	102	1	2	1	1	1	2	2663	67.67	51.55	17.59	7.18	20.74	150	437.7	8.67	853.4	1557	21.03	13.79	1.1	1.128	11.68	38.76	1.936	1936	740.4
3me66	0	269	66	2	1.79	66.5	20.75	92	100	1	1	1	2	1	2	2730	64.16	37.05	11.53	14.95	7.43	50.8	488.7	9.51	677	1563	18.69	16.96	1.19	1.128	11.33	38.28	2.286	2286	526.8
1ma67	0	270	67	2	1.55	56.4	23.48	89	95	1	2	1	1	1	2	2361	60.47	53.97	19.09	8.24	21.13	80.1	369.7	10.88	909.9	1256	20	10.61	1.45	1.236	10.92	48.56	2.553	2553	642.9
4ma67	0	271	67	2	1.67	65.9	23.63	89	94	1	1	1	1	1	2	2818	69.94	54.39	18.45	10.17	23.62	64.3	465.4	13.25	874.6	1409	23.47	13.57	1.14	1.224	13.01	52.08	3.305	3305	603.3
3ma67	0	272	67	2	1.73	85.7	28.63	114	108	1	2	1	1	1	2	2605	65	35.52	8	16.17	8.25	35.8	462.1	11.61	428.7	1362	21.31	15.68	1.01	0.936	14.03	54.41	3.443	3443	821.5
2mc67	0	273	67	2	1.65	75	27.55	102	101	1	2	1	2	1	1	2858	68.86	58.18	17.14	27.45	11	82.5	467.4	10.91	916	1549	19.36	15.04	1.1	0.84	11.02	60.14	3.759	3759	823.1
5fa67	0	274	67	2	1.68	66.9	23.7	89	96	1	1	1	2	1	2	2622	70.83	50.4	16.61	14.54	17.79	71.1	427.7	13.01	838.4	1350	24.49	12.91	1.38	1.26	14.18	44.54	2.202	2202	769.6
3me68	0	275	68	2	1.54	50.4	21.25	82	96	1	1	1	1	1	2	2583	68.33	58.46	19	9.74	23.5	93.7	403.3	11.13	1072.1	1339	20.3	11.21	1.45	1.356	11.54	45.33	2.51	2510	756.8
6me68	0	276	68	2	1.63	63.1	23.75	89	95	2	1	1	2	1	2	3184	97.26	65.57	25.58	17.2	21.2	163.1	498.4	11.76	1096.9	2019	25.13	17.62	1.37	1.572	23.11	48.78	3.105	3105	840.5
4ma68	0	277	68	2	1.65	64	23.51	93	96	2	1	1	1	2	2	2647	79.4	57.23	17.19	21.77	14.53	240	409.7	14.31	726.7	1428	24.18	12.86	1.98	1.908	16.2	54.68	2.672	2672	831.2
1mf68	0	278	68	2	1.62	62.1	23.66	86	95	1	1	1	1	1	2	3270	97.11	70.09	27	24.85	16.8	170.1	508.6	16.01	1611.8	2079	24.41	13.91	1.54	0.936	17.22	45.42	3.596	3596	1056.7
2mc68	0	279	68	2	1.6	73.2	28.59	96	100	2	2	1	2	1	1	2549	72.3	49.21	9.06	24.17	12.59	135.3	411.8	14.85	288	1174	25.86	12.55	1.46	1.092	19.64	41.05	3.246	3246	589.1
5mc68	0	280	68	2	1.73	70.7	23.62	94	100	1	1	1	1	1	2	2216	64.21	58.15	19.21	21.05	16.1	125.5	322.9	9.63	821.8	1166	17.66	10.2	1.16	1.032	12.54	29.48	1.983	1983	489.3
4ma69	0	281	69	2	1.57	49.3	20	81	90	1	2	1	2	1	2	2591	70.35	63.27	18.25	28.55	14.5	96.7	392.6	13.05	1014.6	1435	21.29	11.72	1.36	1.284	13.62	50.98	3.031	3031	819.5
1ma69	0	283	69	2	1.74	68.7	22.69	89	99	1	1	1	2	1	2	3568	91.06	60.82	26.54	8.13	24.17	146.5	604.3	10.28	1410.2	2200	22.83	20.1	1.37	1.632	14.64	45.5	2.938	2938	787.7
2ma69	0	284	69	2	1.72	64.8	21.9	96	101	1	1	1	1	1	2	2251	55	45.19	11.47	19.31	11.46	38	368.6	11.79	567	1072	20.69	10.54	1.19	0.864	11.35	45.29	3.263	3263	601.1
3ma69	0	285	69	2	1.64	51	18.96	79	90	1	2	1	1	1	2	2557	64.03	43.43	10.58	18.95	10.39	63.8	434.7	9.81	419.8	1344	18.62	15.11	0.89	0.972	13.87	28.24	1.588	1588	373.3
3ma70	0	286	70	2	1.52	47.5	20.56	79	89	1	1	1	1	1	2	2470	60.65	43.17	10.54	7.61	21	206.4	418.2	9.93	452.8	1398	16.99	14.79	1.34	0.9	11.45	38.77	1.692	1692	465.9
2ma70	0	287	70	2	1.53	49.4	21.1	83	90	1	2	1	1	2	2	2372	63.81	47.65	14.83	19.42	11.79	60	382.5	11.24	823.8	1263	20.13	11.28	1.32	1.188	11.62	43.35	2.385	2385	710.8
5ma70	0	288	70	2	1.56	53.3	21.9	87	94	1	2	1	1	1	2	3554	82.49	57.4	13.41	26.46	12.81	144	617.1	14.21	586	1887	56.84	17.17	1.02	0.792	23.23	36.92	2.419	2419	530.9
4mb70	0	289	70	2	1.64	67.1	24.95	89	95	1	2	1	2	1	2	2588	75.58	67.78	13.19	16.05	35.27	107.1	376.8	12.72	310.8	1210	25.52	12.61	1.51	1.116	23.88	43.55	2.52	2520	674.3
1ma70	0	290	70	2	1.52	54.5	23.59	92	94	1	2	1	2	1	2	2297	52.06	45.21	7.27	22.52	11.38	23.9	382.4	10.85	259.1	953	22.72	11.34	1.12	0.588	13.48	31.36	1.937	1937	456.1
2ma71	0	291	70	2	1.64	62	23.05	98	99	1	1	1	2	1	2	3110	75.69	57.77	16.7	25.41	13.25	82.8	519.9	13.68	852.1	1707	22.3	16.99	1.28	1.296	14.11	64.68	3.342	3342	765.6
1ma71	0	292	70	2	1.65	72	26.45	101	102	1	2	1	2	1	2	3059	67.97	60.72	13.3	15.03	28.16	215.9	509.3	8.37	434.8	1549	18.7	17.27	1.69	2.016	12.39	25.54	1.96	1960	455.7
2mb72	0	293	72	2	1.64	76	28.26	103	102	1	2	1	3	1	2	2801	64.92	42.82	12.53	16.1	9.75	55	491.8	12.86	592.1	1492	18.55	16.21	1.66	1.236	11.87	55.65	2.499	2499	744.7
5ma72	0	294	72	2	1.65	64	23.51	93	100	1	2	1	2	1	1	2963	92.42	75	27	26.09	20.77	193.6	431.2	13.65	1997.8	1927	21.94	12.13	1.11	1.416	13.4	62.99	2.364	2364	894.9
3me72	0	295	72	2	1.71	68.8	23.53	100	98	1	2	1	1	1	1	3028	78.03	61.16	23.17	13.76	21.69	130.6	491.1	10	1165.4	1859	19.03	16.91	0.95	0.876	12.46	38.48	3.026	3026	556
1ma72	0	296	72	2	1.57	54.3	22.03	85	94	1	1	1	2	2	2	2734	78.73	63.97	14.26	32.49	14.59	173.4	415.9	17.1	551.6	1582	20.25	11.61	1.12	0.936	20.01	37.93	3.488	3488	960.3
4mc72	0	297	72	2	1.57	60.3	24.46	95	95	1	2	1	1	2	2	2426	76.21	57.76	25.04	9.36	22.87	230	360.4	12.3	1273.7	1533	22.69	10.37	1.42	1.668	13.16	58.42	3.494	3494	849.2
1mb73	0	298	73	2	1.65	59	21.67	82	91	2	2	1	1	2	2	2441	58.64	58.13	16.2	22.88	13.66	273.3	380.8	7.01	655.3	1373	15.66	21.32	0.97	0.804	10	45.03	2.025	2025	809.9
2ma73	0	299	73	2	1.68	56.9	20.16	85	94	1	2	1	2	1	2	2645	61.95	46.52	10.45	22.99	10.67	77.1	450.3	11.1	620.3	1514	20.6	14.72	1.24	0.912	12.32	46.22	3.656	3656	773.9
3mb74	0	300	74	2	1.55	62.4	25.97	97	98	1	1	1	1	1	2	2759	62.06	39.72	8.03	8.22	19.87	102.3	491.8	12.63	401.7	1375	20.82	16.02	1.22	1.488	11.49	52.16	2.993	2993	578
2ma74	0	301	74	2	1.54	46.4	19.56	78	90	1	1	1	1	1	2	2889	89.94	73	25.64	11.1	32.34	169.4	420.7	18.06	1181	1932	21.58	11.53	1.91	1.704	18.86	40.5	3.96	3960	1121.3
1ma74	0	302	74	2	1.64	64	23.8	92	92	2	2	2	1	1	2	2679	71.66	69.46	22.02	10.11	30.79	191.4	398	10.74	1029.5	1688	19.07	13.5	1.14	0.9	11.12	44.41	4.24	4240	812.7
1mb76	0	303	76	2	1.56	41.3	16.97	77	87	1	1	1	2	1	1	2207	59.5	33.9	7.48	18.92	6.69	20.4	378.7	13.05	422.9	1030	22.32	11.74	1.34	0.732	12.63	35.52	2.025	2025	484.4
1mc80	0	304	80	2	1.55	61.4	25.56	92	98	1	1	1	1	2	2	2858	69.57	51.58	10.17	27.7	12.11	78.5	481.2	11.73	451.3	1426	22.57	15.84	1.24	0.972	15.04	42.61	2.261	2261	666.6
1ma81	0	305	80	2	1.72	83.8	28.33	112	112	1	1	1	3	1	2	2892	72.68	66	16.84	19.73	24.67	154.3	454.2	14.61	682.6	1415	24.06	13.26	1.41	1.116	15.86	48.75	2.451	2451	573.7
1md83	0	306	83	2	1.6	67.2	26.25	99	99	1	2	1	1	2	2	2623	79.48	55.8	10.19	26.46	13.11	174.1	407.3	14.42	373.6	1390	23.69	13.02	1.44	1.284	17.98	45.74	3.309	3309	919.8
1ff24	1	1	24	1	1.5	54.7	24.31	85	93	2	1	1	1	1	2	2702	67.39	55.58	21.7	6.47	21.35	124.9	438.2	8.15	1242.5	1765	19.72	20.67	0.91	0.696	10.29	49.84	0.89	890	728
1fa40	1	2	40	1	1.53	64.9	27.72	88	96	1	1	1	3	1	2	2633	59.78	89.83	38.87	25.89	19.34	125.3	354.7	10.59	817.1	1127	17.79	16.65	0.74	0.48	10.93	35.57	1.499	1499	703.9
3fd40	1	3	40	1	1.56	66.1	27.16	85	99	1	1	1	1	2	2	2486	59.88	71.08	33	23.31	13.17	112	361.7	17.03	553.8	1417	17.54	15.35	0.6	0.444	13.29	34.72	2.052	2052	858
2fc40	1	4	40	1	1.51	65.8	28.86	96	96	1	2	1	2	1	2	2667	79.76	79.81	27.74	25.99	22.36	307.6	364.7	12.8	1192.2	1544	23.91	19.01	0.84	0.564	13.02	61.81	2.173	2173	762.8
2fa41	1	5	41	1	1.5	74.7	33.2	97	100	2	2	1	1	1	2	2892	73.43	73.65	25.59	10.8	32.05	183.7	436.6	8.43	1097.9	1661	17.31	17	1.05	1.296	11.1	27.59	1.68	1680	458.3
1fa41	1	6	41	1	1.54	85	35.84	105	106	2	1	2	1	1	1	2620	78.3	78	34.73	13.67	28.72	162.5	359	10.14	1340.3	1551	22.7	16.17	1.06	1.404	14.31	44.61	2.08	2080	650
1fc42	1	7	42	1	1.48	70.6	32.23	93	95	1	1	2	1	1	2	2539	62.28	38.81	12	7.89	18.3	170	442.2	10.67	231.6	1263	18.76	16.03	1.03	0.708	14	42.53	2.077	2077	477.6
2fb42	1	8	42	1	1.45	57.4	27.3	85	87	1	1	1	3	1	2	2480	62.93	27	13.56	6.77	4.61	86.9	453.9	9.32	454.1	1405	17.89	16.11	1.14	1.296	11.79	40.39	2.091	2091	666.4
2fa43	1	9	43	1	1.44	59.3	28.6	80	84	1	1	1	1	1	2	2097	60.49	36.25	8.99	15.42	8.6	157.3	347.1	12.74	492.8	1128	19.85	10.11	1.32	0.96	12.19	32.58	2.471	2471	628.8
1fe43	1	10	44	1	1.48	77.6	35.43	108	107	1	2	1	1	1	2	2925	79.64	84	33.16	19.51	29.43	360.1	415.4	9.12	925.6	1703	20.53	12.54	1.38	1.5	15.96	46.56	1.849	1849	650
1fd48	1	11	48	1	1.46	51.5	24.16	75	89	2	2	2	3	1	2	2948	70.43	44.92	14	17.05	13.28	215.9	515.8	11.63	373.9	1445	25.15	16.57	1.28	1.02	15.26	48.71	1.931	1931	676
1fe51	1	12	51	1	1.53	54.9	23.45	86	87	1	1	1	2	1	2	3324	86.33	85.16	26	23.31	34.65	337.4	499	10.77	486	1720	22.5	18.4	0.97	0.816	19.68	46.8	2.4	2400	728
2fa51	1	13	51	1	1.58	68.3	27.36	96	103	1	1	1	3	1	2	1944	47.75	50.45	14.65	9.11	23.57	143	293.1	7.5	647.3	996	14.2	15.08	0.88	0.78	8.2	28.43	2.427	2427	441.3
2fa52	1	14	52	1	1.48	54.6	24.93	85	89	2	2	2	1	1	2	2687	66.35	61.06	18.99	18.78	18.34	241.4	423.9	9.95	691.9	1437	22.4	14.16	1.16	1.236	12.39	50.79	2.444	2444	702
1fb52	1	15	52	1	1.55	67.1	27.93	88	98	1	1	2	1	1	2	2368	52.71	55.61	16.13	10.68	27.11	117.7	375.3	12.42	379.3	1138	22.6	13.8	1.25	0.72	12.82	33.57	2.822	2822	665.3
3fe52	1	16	52	1	1.53	69.9	29.86	95	95	1	1	1	1	1	2	2349	54.34	58.16	23.75	21.55	10.16	132	363.7	8.06	777	1349	15.37	16.18	0.88	0.936	9.17	39.9	1.483	1483	710.3
1fb53	1	17	53	1	1.55	75.1	31.26	97	96	2	1	1	2	1	1	2081	59.32	45.64	13.53	18.88	11.19	107.8	324	9.18	511.4	1024	17.9	11.48	1.17	0.84	11.68	24.51	1.785	1785	415.3
2fe54	1	18	54	1	1.5	61.7	27.42	85	92	1	1	1	2	1	2	3006	80.49	70.16	20.8	25.83	17.5	162.9	463.7	8.81	852.3	1739	23.96	16.03	1.08	1.2	19.33	32.75	1.894	1894	532.2
1fb54	1	19	54	1	1.51	84.8	37.19	115	110	2	2	2	1	1	1	2398	45.22	66	24	13.56	25.69	155	367	6.45	161.2	1036	13.99	13.85	0.65	0.48	10.21	32.45	1.801	1801	426.9
3fc54	1	20	54	1	1.54	65	27.41	94	97	1	2	1	1	1	2	2300	51.46	57.92	10.08	31.28	12.5	71.5	355.7	8.58	326.6	1110	14.87	12.54	0.84	0.636	10.22	37.4	1.849	1849	548.3
2fe55	1	21	55	1	1.55	55	22.89	75	88	1	1	1	2	1	2	2666	62.88	51.62	9.65	23.15	13.78	72.6	443.1	9.5	210.3	1319	17.48	16.21	0.98	0.984	17.16	32.3	1.36	1360	459
3fd55	1	22	55	1	1.52	58.8	25.45	85	91	2	1	2	1	1	2	2579	55.11	52.48	10.01	21.99	15.7	63.8	428.8	8.37	227.2	1187	16.03	13.19	0.86	0.624	12.66	28.24	2.057	2057	413.6
1fa56	1	24	56	1	1.54	57	24.03	88	91	2	1	2	1	1	2	2160	52.95	35.36	9	16.84	9.41	62.7	371	8.07	186.2	1093	15.07	14.63	0.76	0.54	13.75	35.7	2.32	2320	520.3
1fa55	1	23	56	1	1.47	59.5	27.53	94	95	1	2	1	3	1	2	3193	72.59	116.42	24.25	56.36	29.84	140	413.5	8.39	486.5	1441	16.92	15.29	0.97	0.708	19.28	41.09	2.223	2223	677.9
1fa57	1	25	57	1	1.54	70	29.52	96	94	1	2	1	1	1	2	2377	49.7	42.1	9	25.19	7.49	198	410.1	10.47	194.4	1197	16.67	14.15	0.96	0.804	11	36.45	2.127	2127	665.6
2fa57	1	26	57	1	1.59	64.3	25.43	85	94	1	2	1	3	1	2	2287	44.78	48.36	8	29.18	9.28	74.8	380.3	8.66	222.7	1074	15.79	14.72	0.77	0.516	9.21	40.51	2.48	2480	657
4fc57	1	27	57	1	1.47	49.5	22.91	61	74	1	2	1	1	1	2	2304	61.19	57.16	13.46	23.42	15.23	94.1	348.5	12.98	537.8	1099	25.94	16.34	1.28	0.948	14.39	51.07	2.142	2142	679.2
3fa57	1	28	57	1	1.48	43.6	19.91	75	74	2	1	2	3	1	2	2368	55.44	37.47	9.38	16.97	8.88	55	412.2	11.96	275.4	1254	18.74	15.08	0.95	0.66	11.05	55.62	2.427	2427	764.4
1fe58	1	29	58	1	1.48	54.6	24.93	85	87	1	2	1	2	1	2	2501	83.96	85.38	31.32	24.99	23.7	363	309.7	8.06	1087.9	1641	17.39	10.64	1.4	1.92	26.36	24.26	2.664	2664	360.9
2fc58	1	30	58	1	1.45	62.4	29.68	92	102	1	2	1	1	1	2	3360	70.56	71.01	27.27	21.39	17.4	98.6	554	8.01	693.1	1731	26.3	15.51	1.18	1.056	13.69	20.74	1.515	1515	409.8
1ff59	1	31	59	1	1.59	50.3	19.9	72	86	1	1	1	1	1	2	2768	62.7	54.52	12.9	15.89	20.72	62	460.5	8.79	537.3	1426	17.85	16.15	0.86	0.504	12.24	41.91	2.365	2365	650.2
2fe59	1	32	59	1	1.44	59.3	28.6	86	96	1	1	1	1	1	2	2893	71.33	83.24	22.85	32.49	23.62	150	417.8	9.62	625.9	1448	17.84	13.14	1.13	1.176	18.51	41.5	1.086	1086	689.9
10ff60	1	33	60	1	1.48	48.6	22.19	68	86	1	1	1	1	1	1	2716	66.33	77.62	17.73	14.76	38.38	134.2	394.3	9.33	458.4	1367	16.72	13.98	1.02	0.972	17.33	36.54	1.366	1366	467.5
4fa60	1	34	60	1	1.55	53	22.06	84	85	1	1	1	1	1	1	2437	62.82	81.5	24.66	31.91	22.17	160	324.4	9.45	1029.7	1233	17.22	9.25	1.16	1.176	11.75	46.27	2.435	2435	749.4
7fa60	1	38	60	1	1.54	65	27.41	89	93	1	1	1	3	1	2	3319	84.93	60.57	16.17	22.92	16.28	199.2	553.1	10.13	574.4	1787	21.71	11.63	1.15	1.02	18.9	43.35	1.607	1607	716.4
2fe60	1	41	60	1	1.55	66	27.47	88	92	1	2	1	1	1	2	3918	85.84	81.39	22.35	15.54	40.86	168.2	645.4	11.28	372.6	1968	24.96	11.73	1.17	1.2	21.36	48.75	2.277	2277	806
3fa60	1	35	60	1	1.51	46.8	20.53	71	80	2	1	1	1	1	2	3271	89.43	65.09	16.32	24.87	19.65	215.7	527.5	8.03	396.5	1903	21.33	13.2	1.17	1.236	23.8	18.45	2.515	2515	285.4
11fb60	1	36	60	1	1.49	64.7	29.14	97	95	1	2	1	1	1	2	2574	75.86	51.74	19.44	7.41	22.61	149.1	408.4	10.02	1018.1	1677	21.81	14.65	1.18	1.44	14.38	49.4	2.56	2560	754
5fa60	1	37	60	1	1.58	71.2	28.52	98	98	1	1	1	3	1	2	3129	58.04	55.62	8	32.62	10.75	71.5	546.6	6.89	153.2	1435	15.51	12.27	1.04	0.972	10.98	21.15	2.56	2560	329.5
6fa60	1	39	60	1	1.5	56.7	25.2	95	94	1	2	1	2	1	2	3292	74.71	75.13	27.79	25.26	17.76	180.8	525	8.84	521.8	1718	17.37	13.8	0.79	0.624	14.34	28.3	1.039	1039	502.8
1fe60	1	40	60	1	1.48	54.6	24.93	85	87	1	1	1	1	1	1	2442	64.88	52.32	16.8	16.51	15.28	193.1	387.5	7.62	541.8	1377	18.38	13.65	1.12	1.416	15.88	31.94	1.916	1916	510.5
9fc60	1	42	60	1	1.45	62.4	29.68	92	102	1	2	1	1	1	2	2545	49.82	58.7	12	32.99	12.5	122.8	412.5	7.73	184	1158	16.07	13.14	0.82	0.444	12.32	41.16	1.086	1086	640
1fb61	1	45	61	1	1.62	75.5	28.77	89	90	1	2	2	3	1	2	2709	57.34	40.97	11	19.27	8.7	128.7	482	9.23	218.8	1263	19.05	11.73	0.99	0.576	12.81	36.84	2.277	2277	432.8
1fa60	1	43	61	1	1.4	58.1	29.64	85	95	1	2	2	3	1	2	2928	54.99	65.27	17.71	30.98	14.33	107.8	482	8.12	190.6	1313	17.46	10.87	1.15	1.68	14.49	22.67	2.593	2593	292.4
8fa60	1	44	61	1	1.4	58.1	29.64	85	95	1	2	1	1	1	2	2833	78.06	62.72	23	9.2	27.75	331.6	442.3	9.17	711	1626	22.24	15.41	0.9	0.96	15.16	33.98	1.977	1977	540.3
1fb63	1	46	63	1	1.49	64.7	29.14	97	95	1	2	1	1	1	2	2832	53.92	43.59	8	8.99	23.04	99	508.2	8.21	165.5	1366	16.32	12.82	1.24	1.224	11.19	22.7	3.767	3767	362.1
3fa63	1	47	63	1	1.48	64.6	29.49	89	94	1	1	2	3	1	2	2680	68.42	65.23	13.18	25.69	21.11	197.2	410.8	9.02	253.8	1306	20.21	15.29	0.99	0.924	20.78	47.37	1.278	1278	738.4
2fa63	1	48	63	1	1.46	58.5	27.44	83	91	1	1	2	1	1	2	2883	84.59	80.37	26.33	24.01	24.42	330.9	408.6	7.14	900.4	1716	23.57	16.34	0.95	0.672	22.81	28.89	2.142	2142	508.4
1fa64	1	49	64	1	1.55	51.1	21.27	85	89	2	1	2	1	1	2	2288	64.72	50.53	19.36	16.35	13.58	120.8	355.9	10.85	959.9	1276	20.75	10.47	0.91	0.456	12.31	53.95	2.665	2665	725.4
1ff65	1	50	65	1	1.48	48.6	22.19	68	86	1	1	1	1	1	1	2819	68.18	60.71	18.97	23.19	16.25	97.1	453.5	8.94	387.4	1392	22.22	16.63	1.03	0.78	16.09	40.9	2.23	2230	674.7
7fe65	1	51	65	1	1.57	61.2	24.83	88	97	1	2	1	1	1	2	2290	65.68	60.48	17.05	26.76	15.04	106.5	333.4	11.19	663.8	1166	19.02	10.92	1.2	0.984	15.13	39.22	1.64	1640	557.1
5fa65	1	54	65	1	1.49	52.7	23.74	80	90	1	2	1	1	1	1	3071	97.64	92.91	27.3	30.12	29.57	257.3	411.7	7.23	691.2	1826	18.77	16	1.06	1.476	28.88	13.75	2.8	2800	254.7
2fa65	1	56	65	1	1.52	62.8	27.18	88	89	1	1	1	2	1	2	2309	46.87	43.62	6.94	22.2	9.56	101.8	393.6	8.45	196.9	1133	16.23	16.9	1.22	1.356	9.27	37.76	1.102	1102	667.8
6fe65	1	52	65	1	1.56	63.1	25.93	90	91	1	2	1	2	1	2	2085	56.48	42.71	13.84	16.44	11.06	97.9	334.2	9.75	717.3	1151	17.36	10.89	1.13	0.828	10.21	35.91	1.346	1346	543.9
4ff65	1	53	65	1	1.5	62.7	27.87	94	104	1	2	1	1	1	1	3955	100.36	98.89	28.25	28.79	28.63	203.7	601.4	9.59	936.7	2128	20.54	15.29	0.8	0.552	24.33	39.07	1.278	1278	727.6
10fb65	1	55	65	1	1.48	65.6	29.95	96	99	1	1	1	1	1	1	3159	77.38	51.74	18.19	11.52	17.93	106.7	543	10.55	812	1680	21.15	17.2	1.1	0.888	14.18	34.03	1.866	1866	559
9fc65	1	57	65	1	1.54	72	30.36	100	98	1	2	1	2	1	2	3402	75.72	58.43	10.63	26.77	16.23	105.6	586.2	10.2	333.3	1604	20.83	14.56	0.97	0.732	16.35	23.3	2.12	2120	412.5
8fa65	1	58	65	1	1.5	61.7	27.42	87	94	1	2	1	1	1	2	2595	59.56	41.77	16.53	6.45	16.7	95.7	451.5	7.82	503.3	1424	18.78	10.47	1.15	0.744	10.79	32.05	2.665	2665	467.6
3fa65	1	59	65	1	1.38	48	25.2	80	92	2	1	2	3	1	2	2868	62.73	70.01	29.85	21.4	17.5	163.3	449.6	10.07	218.4	1275	18.23	16.82	1.41	1.176	16.37	34.58	3.113	3113	429.4
1fc66	1	60	66	1	1.53	70.9	30.29	95	97	2	2	2	3	1	1	3899	101.99	87.34	25.1	33.08	27.03	282.1	612	13.53	309.7	2065	64.34	16.82	1.82	1.428	27	29.11	2.48	2480	423.3
1fa67	1	61	67	1	1.6	73.4	28.67	99	96	2	2	2	1	1	2	3548	90.38	77.96	19.23	23.36	29.82	286	562.6	12.51	579.1	1800	26.19	13.15	1.49	1.572	18.82	42.52	2.64	2640	701.8
2fa67	1	62	67	1	1.5	62.7	27.87	101	97	2	2	1	1	1	1	3209	86.68	63.84	24.47	8.45	25.44	180	518.5	13.79	1093.8	1899	27.22	9.97	0.98	0.564	17.79	61.34	2.72	2720	873.6
3fb67	1	63	67	1	1.52	74.9	32.42	99	98	1	2	2	1	1	1	3002	69.89	102.99	41.48	35.43	21.55	153.3	401.3	7.1	1443.4	1720	14.28	19	1.05	1.512	9.06	42.63	2.102	2102	529.3
2fe68	1	64	68	1	1.51	52.8	23.16	77	93	1	1	1	1	1	2	3114	72.57	69.9	15.64	27.66	18.8	271.7	497.3	11.3	645.3	1601	23.48	10.09	1.08	0.948	14.52	49.71	3.137	3137	661
1fb68	1	65	68	1	1.5	54.7	24.31	83	101	2	1	1	1	1	1	2871	71.89	78.16	18.69	28.51	25.61	188.6	423.3	10.26	411.3	1409	20.95	10.98	1.15	1.02	19.82	49.67	2.88	2880	837.2
1fb69	1	66	69	1	1.52	54.8	23.72	85	87	2	2	2	1	1	2	2332	61.35	62.77	10.48	29.74	17.99	65.8	342.5	12.12	323.4	1097	20.2	11.43	1.24	1.14	14.45	42.5	2.347	2347	711.3
1fa70	1	67	70	1	1.51	54.8	24.03	97	97	1	2	1	1	1	1	2582	65.33	63.15	14.37	19.11	24.6	160.3	395.8	10.19	539.2	1326	19.89	14.12	1.27	1.044	12.94	45.77	3.159	3159	795.6
1fa71	1	68	71	1	1.47	56.5	26.15	82	90	1	2	1	2	1	2	1964	46.87	45	12	24.38	7.63	84.7	310.5	10.07	188.4	818	17.55	10.44	1.22	0.912	11.02	33.68	1.355	1355	509.2
1fa72	1	69	72	1	1.45	57.4	27.3	85	88	2	1	1	3	1	1	2997	63.36	54.92	7.67	10.84	29.47	112.2	512.3	8.75	198.5	1456	17.63	19.22	1.03	0.468	13.36	32.52	2.043	2043	463
1fc73	1	70	73	1	1.5	68.7	30.53	99	100	1	2	1	2	1	1	2434	45.63	55.25	12	31.22	11.09	75.9	398.4	7.4	169.7	1079	16.01	13.15	0.68	0.492	10.82	36.14	2.56	2560	516.7
2fd73	1	71	73	1	1.51	44.8	19.65	72	86	2	1	1	3	1	1	2792	63.06	53.34	17.76	9.12	23.6	60.5	468.5	10.58	389.1	1410	17.89	15.09	1.03	1.032	12.25	32.17	1.423	1423	467.1
1fa74	1	72	74	1	1.58	52.2	20.91	85	74	1	2	2	1	1	2	2664	59.04	60.35	15.23	16.81	23.16	90.6	427.3	8.16	526.8	1342	24.3	12.36	1.05	1.512	13.41	30.99	1.571	1571	488.9
1fb77	1	73	76	1	1.5	54.7	24.31	89	88	1	2	1	1	1	1	3002	69.89	102.99	31.48	38.43	21.55	153.3	401.3	7.1	1443.4	1720	14.28	17.47	1.03	0.792	9.06	42.63	0.511	511	529.3
1me23	1	74	23	2	1.64	68.6	25.51	90	94	1	1	1	1	1	1	2430	69.2	59.99	12.14	11.68	30.19	219.8	363.5	10.5	263.7	1315	19.62	15.73	0.97	0.84	19.04	31.79	1.307	1307	487.9
1mb24	1	75	24	2	1.64	76.7	28.52	95	97	1	1	2	3	2	1	2388	60.2	58.6	21.3	9.85	25.15	275.3	365.8	9.38	347.8	1311	20.52	9.72	0.99	1.104	9.58	33.91	2.124	2124	582.1
1mb28	1	76	28	2	1.57	53.2	21.58	69	84	1	1	1	1	2	2	2304	59.04	51.8	11.62	26.83	13.2	102.3	362.3	11.46	468.9	1167	25.33	11.68	0.85	0.612	14.66	40.54	1.68	1680	664
1ma35	1	77	34	2	1.61	77.5	29.9	95	98	1	1	1	1	2	2	2547	67.04	51.47	15.96	11.74	19.03	198.2	411.7	7.97	619.5	1413	17.97	12.83	0.97	0.708	12.71	37.99	2.127	2127	591.1
2mc36	1	78	35	2	1.61	86.4	33.33	104	110	1	2	1	2	1	1	3169	71.36	74.83	23.93	16.87	26.39	132	500.4	9.66	1073.8	1758	17.28	16.8	1.35	1.5	11	38.71	2.554	2554	564.4
1ma36	1	79	35	2	1.58	71.2	28.52	96	95	2	1	1	1	1	2	2871	71.89	78.16	18.69	28.51	25.61	188.6	423.3	10.26	411.3	1409	20.95	16.83	1.15	1.02	19.82	49.67	3.022	3022	816.4
3md37	1	80	37	2	1.62	71.5	27.24	90	97	1	1	1	3	2	2	2503	82.03	71.98	25.1	27.9	18.85	164.7	341.3	10.38	1135.1	1453	23.4	12.72	1.1	1.332	18.24	49.34	2.48	2480	795.6
5me37	1	81	37	2	1.61	83.4	32.17	103	100	1	2	1	1	1	2	2671	52.06	62	25	9.81	25.61	108.9	432.4	9.77	221.8	1215	18.36	14.22	0.9	0.528	11.79	51.71	2.8	2800	527.3
2mc37	1	82	37	2	1.67	75.9	27.22	95	99	1	1	1	1	1	1	2675	69	67.41	21.55	22.55	19.25	145.9	404.5	8.18	833.1	1495	21.76	14.4	0.77	0.672	14.24	21.68	2.88	2880	410.8
1mb37	1	83	37	2	1.63	75.6	28.45	100	100	1	1	2	3	2	1	2500	60.62	72.71	19.39	30.87	18.37	121	360.5	10.17	662.1	1256	16.19	11.6	1.06	1.056	11.58	40.89	2.56	2560	656.9
4ma37	1	84	37	2	1.69	81	28.36	95	96	1	1	1	2	2	2	2608	95.24	80.56	21	30.62	23.45	307.1	333.7	11.01	294.6	1209	23.57	17.42	1.25	1.56	27.52	39.78	2.88	2880	482.8
2mc38	1	85	38	2	1.58	85.3	34.17	103	102	2	2	2	2	2	1	2263	48.91	55	19.52	19.55	13.66	143	355.9	7.2	293.7	1096	14.41	14.39	1.15	1.416	11.65	48.75	0.853	853	754
4me38	1	86	38	2	1.62	63.5	24.2	94	94	1	1	1	1	1	2	2562	80.69	49.41	14	9.2	23.75	244.3	405.9	10.16	459.2	1730	61.17	9.66	0.99	1.068	27	44.12	2.118	2118	576.6
1mb38	1	87	38	2	1.63	66.6	25.07	85	94	1	1	1	3	2	1	2304	55.15	36.53	17.09	11.34	9.95	73.7	399.9	9.3	227.2	1226	24.77	11.39	1.25	1.56	13.43	17.88	2.661	2661	320.6
3mb38	1	88	38	2	1.62	55.5	21.15	76	85	1	1	1	3	2	2	2675	69	67.41	21.55	22.55	19.25	145.9	404.5	8.18	833.1	1495	21.76	20.74	0.92	0.648	14.24	21.68	3.119	3119	410.8
5me38	1	89	38	2	1.61	64.4	24.84	84	92	2	1	2	1	1	1	2608	95.24	80.56	21	30.62	23.45	307.1	333.7	11.01	294.6	1209	23.57	13.99	0.72	0.672	27.52	39.78	1.44	1440	482.8
2md39	1	90	39	2	1.61	66.4	25.62	87	89	1	1	1	3	2	1	2149	51.49	63.61	10.46	33.42	16.04	90.1	308.2	7.91	262.2	1019	16.09	10.86	1.71	1.536	16.04	52.18	1.447	1447	843.1
1mc39	1	91	39	2	1.6	70.4	27.5	94	97	1	2	1	3	2	2	2849	80.55	77.72	17.96	23.31	30.23	298.1	410.6	14	677.4	1542	32.15	14.89	0.99	1.068	21.7	57.85	1.931	1931	816.4
3ma39	1	92	39	2	1.58	80.2	32.13	102	96	1	1	1	3	2	1	3041	71.56	71.76	24.09	10.08	31.66	131.7	477.3	9.32	989.3	1676	20.42	11.87	1.18	1.044	12.59	34.07	2.269	2269	523.5
5md40	1	93	40	2	1.59	73.3	28.99	94	94	1	1	1	3	2	2	3169	71.36	74.83	23.93	16.87	26.39	143	500.4	9.66	1073.8	1758	17.28	12.01	1.1	1.332	11	38.71	2.473	2473	564.4
6mc40	1	94	40	2	1.56	73.1	30.04	91	101	1	1	1	3	2	2	2226	74.06	69.47	15.31	33.89	19.18	223.4	290.5	10.92	520.7	1129	21.41	13.58	1.65	1.716	19.38	49.72	2.619	2619	833
4ma40	1	95	40	2	1.58	70.2	28.12	92	95	1	1	1	3	2	1	3703	102.12	73.65	24.99	23.94	21.79	198.8	596.4	15.6	1151.3	2118	32.36	15.17	1.17	1.284	23.03	55.9	3.022	3022	779
1mb40	1	96	40	2	1.74	113.4	37.46	139	100	2	2	2	3	1	1	3168	89.56	89.31	23.25	24.56	36.06	320	450.1	9.35	682.8	1726	21.16	9.21	1.17	1.26	20.12	17.75	3.078	3078	290
2mf40	1	97	40	2	1.57	80.2	32.54	100	94	1	1	1	3	1	1	3041	71.56	71.76	24.09	10.08	31.66	131.7	477.3	9.32	989.3	1676	20.42	13.21	1.85	1.68	12.59	34.07	3.928	3928	523.5
3ma40	1	98	40	2	1.72	89.2	30.15	105	107	1	1	1	3	2	1	2748	73.07	62.02	19	21.96	17.59	321.9	429	9.36	589.2	1586	32.67	10.29	1.18	1.044	16.34	33.25	0.751	751	471
3ma41	1	103	41	2	1.63	67.6	25.44	90	95	2	2	2	2	2	2	2226	74.06	69.47	15.31	33.89	19.18	223.4	290.5	10.92	520.7	1129	21.41	13.34	1.07	1.14	19.38	49.72	1.255	1255	676
3ma41	1	99	41	2	1.6	70.4	27.5	91	94	1	2	2	3	1	1	3500	88.45	59.89	18.91	21.91	13.25	223.9	593.1	13.68	940.4	2019	47.57	10.14	1.48	1.2	22.46	64.63	1.394	1394	754
2me41	1	100	41	2	1.66	88.8	32.23	105	102	1	2	2	3	2	1	3500	88.45	59.89	18.91	21.91	13.25	223.9	593.1	13.68	940.4	2019	47.57	12.81	1.17	1.284	22.46	64.63	1.594	1594	707.2
1ma41	1	101	41	2	1.64	80.7	30	97	97	2	1	2	3	2	1	2965	77.54	67.31	18.69	16.02	28.77	88.6	463.4	14.63	905.9	1540	25.85	15.84	1.46	1.44	14.31	54.59	2.18	2180	754
1me41	1	102	41	2	1.72	66.2	22.38	86	98	1	1	1	3	2	1	2602	59.7	65.25	15.86	31.3	14.66	165.1	401.5	8.22	644.3	1375	16.23	14	0.93	0.984	10.65	34.6	2.065	2065	524.9
2mf42	1	104	42	2	1.61	70.5	27.2	94	98	1	2	1	3	1	2	2945	101.45	95.11	24.12	38.52	26.09	287.8	373.8	16.65	929.9	1394	38.24	14.46	1.46	1.44	28.91	68.63	2.234	2234	961.6
1mb42	1	105	42	2	1.55	73	30.39	92	94	2	2	2	1	2	2	4303	121	92.89	26	35.86	25.2	430	674.5	12.2	358	2249	35.43	10.47	1.41	1.512	32.09	40.68	2.67	2670	680.5
3ma42	1	106	42	2	1.6	70.4	27.5	91	94	2	2	2	2	2	2	2312	56.89	52.33	13.52	10.4	25.18	97.9	365.4	11.81	689.4	1116	19.57	13.08	1.52	1.968	10.72	49.39	2.699	2699	761.6
6mc42	1	107	42	2	1.58	68.3	27.36	90	93	1	1	1	1	2	2	2578	84.03	72.22	25.18	26.13	18.91	164.7	356.3	10.38	1141.5	1475	24.3	10.39	1.21	0.996	18.75	49.34	2.868	2868	845.9
5md42	1	108	42	2	1.63	72.6	27.33	92	98	1	1	1	3	2	1	2716	74	65.18	19.33	22	18.96	172.2	414	7.67	705.2	1466	17.4	15	0.97	1.236	15.41	37.25	2.888	2888	519.2
4mb42	1	109	42	2	1.63	80.6	30.34	98	98	2	1	1	1	1	1	2965	77.54	67.31	18.69	16.02	28.77	88.6	463.4	14.63	905.9	1540	25.85	14.6	1.48	1.2	14.31	54.59	2.944	2944	764.4
2ma43	1	110	43	2	1.63	85.6	32.22	107	100	1	2	1	1	1	1	2828	58.7	78.31	15.78	36.71	20.24	120.7	426.2	9.78	279.2	1279	17.78	11.5	1	0.78	12.94	38.96	3.133	3133	614.4
1ma43	1	111	43	2	1.64	80.7	30	97	97	1	2	2	3	2	1	2290	57.19	59.03	14.16	10.58	28.97	143	345.2	7.56	528.4	1252	18.99	16.05	0.86	0.768	12.08	19.29	3.348	3348	365.7
2md43	1	112	43	2	1.57	62.2	25.23	87	91	2	2	2	1	2	2	2814	72.02	57.41	12	24.42	17.76	145.5	455.5	7.91	167.7	1434	16.99	14.91	1.61	1.932	18.14	15.72	3.024	3024	153.5
1me44	1	113	44	2	1.57	67.2	27.26	90	93	1	1	1	1	1	2	2435	62.02	69.25	20.1	26.43	19.16	182.6	351.6	10.11	759.1	1194	16.96	10.32	1.18	1.056	11.41	30.26	1.243	1243	493.3
1mf45	1	115	45	2	1.64	64.7	24.06	86	90	1	2	1	3	1	1	2832	75.21	62.11	15.12	26.09	16.49	132.5	446.3	8.99	508	1602	28.48	16.05	1.39	1.872	22.18	39.83	3.28	3280	710.7
1ma45	1	114	45	2	1.63	75.6	28.45	94	97	1	1	1	3	2	2	2944	76.15	72.17	20.61	12.37	33.8	123.1	449.2	9.09	728	1583	19.67	15.24	1.29	1.212	18.09	37.88	1.88	1880	514.3
4mc45	1	116	45	2	1.72	81.2	27.45	93	100	1	1	1	3	2	1	1929	46.59	47.33	11.67	19.68	12.87	95.7	297.7	9.3	497.5	1026	13.83	17	1.34	0.864	11	36.58	1.201	1201	501
2mb45	1	117	45	2	1.58	68.3	27.36	91	92	1	2	1	2	2	2	2271	49.17	55.71	11.95	10.06	28.31	107.8	356.2	6.15	435.9	1145	13.55	15.21	1.42	1.164	9.25	29.28	1.52	1520	432.1
3mb45	1	118	45	2	1.76	99.5	32.12	105	102	1	1	2	3	2	2	2888	67.6	91.24	29.44	15.59	42.14	206.4	402.9	8.6	730.9	1611	25.18	10.18	1.08	1.044	13.59	52.16	2.148	2148	743.9
5mb46	1	122	46	2	1.64	73.6	27.36	84	94	1	1	1	3	2	2	2958	72.19	75.2	14.03	32.22	23	168.2	449.8	12.35	313.2	1462	20.18	14.39	1.02	0.936	15.19	43.02	2.178	2178	543.1
3ma46	1	119	46	2	1.65	70.7	25.97	90	98	1	1	1	3	1	1	3071	91.14	97.29	32.95	34.14	27.06	163.2	408.8	14.99	1841.6	2092	25.4	11.64	0.87	0.78	13.24	56.19	2.894	2894	712.4
1ma46	1	120	46	2	1.63	75.6	28.45	94	97	1	1	1	3	2	1	2366	47.04	49.74	9	28.26	10.07	96.8	393.2	8.63	256.7	1141	15.39	11.68	0.82	0.744	10.07	62.28	3.554	3554	781.5
4mc46	1	121	46	2	1.72	81.2	27.45	93	100	1	2	1	1	1	2	2613	62.62	63.88	19.72	25.25	13.69	143	404.2	16.67	165.4	1280	17.7	11.54	1	1.08	16.77	29.3	2.773	2773	728
2mb46	1	123	46	2	1.69	92	32.21	102	103	1	1	1	1	1	1	3110	90.62	88.71	30.86	28.36	26.19	287.2	437.1	11.21	1088.7	1799	22.04	14.96	0.68	0.66	21.63	56.15	3.207	3207	847.6
6ma47	1	124	47	2	1.53	52.9	22.6	99	100	1	2	2	3	1	1	2641	72.56	57.88	15.94	27.46	13.19	68.6	413.8	15.77	758.9	1167	27.96	13.7	1.73	1.188	15.46	53.04	3.447	3447	707.2
2ma47	1	125	47	2	1.63	85.6	32.22	107	100	1	2	1	1	1	1	2906	77.73	77.84	29.24	16	28.46	183.6	426.5	9.35	1193.1	1915	27.56	15.48	0.74	0.6	15.22	59.61	2.799	2799	852.8
1mb47	1	126	47	2	1.62	84.5	32.2	106	101	2	2	2	2	1	1	2448	68.42	56.92	11.05	17.08	22.98	185.9	375.2	8.54	183.5	1225	16.02	11.28	1.3	1.128	16.42	17.92	2.836	2836	253.5
1ma47	1	127	47	2	1.5	63.7	28.31	91	91	1	1	1	3	2	2	2365	65.37	71.92	21.68	32.76	15.99	122.3	326	10.86	933.8	1232	24.84	11.17	1.47	1.212	13.45	29.85	3.136	3136	483.4
3ma48	1	128	48	2	1.62	71.5	27.24	93	95	2	1	1	1	1	2	2099	53.5	45.75	12.79	13.45	16.6	183.7	333.6	8.4	254.9	1001	15.65	9.45	0.92	0.984	13.57	31.87	2.8	2800	509.1
6ma48	1	129	48	2	1.53	52.9	22.6	99	100	1	2	2	3	1	1	3371	87.75	75.43	30.18	23.07	18.11	145.4	529.5	10.29	1124.5	2129	26.2	15.91	0.92	0.852	14.71	36.43	3.451	3451	668.2
4mb48	1	130	48	2	1.63	72.6	27.33	92	94	2	1	2	1	2	2	2725	79.6	70.13	13.96	23.12	29.86	128.6	399.5	13.49	282.1	1201	22.94	15.21	1.15	1.248	23.1	40.09	1.52	1520	600.7
1mb48	1	131	48	2	1.62	84.5	32.2	106	101	2	2	2	2	1	1	2295	66.32	60.12	21.42	10.33	25.59	277.2	334.9	9.86	580.9	1142	18.4	14.9	0.95	1.128	14.74	21.59	1.957	1957	289.3
2mb48	1	132	48	2	1.55	73	30.39	95	98	1	2	1	1	1	1	2685	70.38	66.98	12.79	30.19	19.93	136.2	406.3	7.8	326.7	1302	18.81	15.49	0.94	0.876	18.33	24.95	2	2000	404.1
2mb48	1	133	48	2	1.55	73	30.39	95	98	1	2	1	1	1	1	2534	50.97	70.92	17.34	13.53	36.13	32.9	382	9.95	445.5	1221	15.86	16.64	1.11	1.116	8.89	32.58	2.154	2154	580.5
2ma48	1	134	48	2	1.61	80.4	31.02	107	106	1	2	1	3	1	2	2021	48.83	39.08	8.87	7.35	18.88	97.9	335	6.84	444.6	1144	14.44	12.57	1.42	0.864	9.56	42.5	2.298	2298	687.5
5me48	1	135	48	2	1.6	82.4	32.19	104	99	2	2	2	1	1	2	2492	57.73	59	19.14	22.96	12.99	133.4	391.6	9.81	216.8	1239	21.73	12.57	0.91	0.708	14.55	39.21	2.298	2298	482.8
1ma49	1	137	49	2	1.56	75.1	30.86	97	94	1	2	2	1	1	2	2779	80.13	81.81	21.8	28.94	26.69	188.8	385.9	8.39	612.8	1517	20.24	11.8	1.23	1.38	21.36	40.68	2.369	2369	744.6
3md49	1	136	49	2	1.68	99.9	35.4	105	108	1	1	1	3	1	1	2226	64.28	54.22	19.26	15.58	14.21	135.3	333.9	11.01	859.2	1315	16.8	9.82	1.56	0.792	12.19	34.91	2.48	2480	777.5
2md49	1	138	49	2	1.57	62.2	25.23	87	91	2	2	2	1	2	2	2032	59.93	48.82	20.19	14.42	12.38	111.3	304.9	8.22	1176.7	1336	18.86	11.8	0.78	0.72	8.75	43.41	2.369	2369	686.4
1ma50	1	139	50	2	1.64	73.6	27.36	91	94	1	1	1	3	2	2	2799	70.1	59.44	19.98	8.57	25.39	104.7	449.6	12.59	964.1	1616	28.86	12.45	0.87	0.708	14.42	57.2	2.42	2420	762.8
2ma50	1	140	50	2	1.61	80.4	31.02	107	106	1	2	1	3	1	2	2073	45.45	55	21	21.41	12.29	95.7	315.2	8.63	159.6	770	16.31	15.29	0.84	1.212	10.86	14.25	2.696	2696	264.2
1me51	1	142	51	2	1.58	64.2	25.72	91	92	1	1	1	2	2	2	2722	71.72	62.23	27.36	12.07	19.98	137.9	424	7.68	1295.6	1601	15.87	15.7	1.8	1.656	9.58	27.92	2.799	2799	543
2mb51	1	141	51	2	1.55	67.1	27.93	90	94	2	2	1	2	1	1	2053	58.05	43.86	14.33	8.38	19.05	77.6	322.4	9.9	646	1123	17.75	10.78	1.1	0.924	12.78	49.69	2.421	2421	706.6
7mb52	1	145	52	2	1.61	61.4	23.69	90	91	1	2	1	3	2	2	2237	56.2	48.47	13.3	20.77	13.22	107.8	356.9	10.85	568	1041	17.6	16.8	2.18	1.116	10.51	20.07	2.925	2925	329.4
11mb52	1	143	52	2	1.63	79.6	29.96	92	102	1	1	1	3	2	2	2678	61.78	81.66	27.28	27.65	21.34	124.9	380.8	6.18	1157.6	1514	12.21	9.38	1.08	1.5	9	28.59	3.067	3067	450.2
8me52	1	144	52	2	1.62	65.5	24.96	92	96	1	1	1	3	2	1	2609	62.56	51.09	17.18	23.13	9.12	75.9	431.3	17.84	287.5	1438	18.14	11.9	1.64	0.876	15.53	31.45	2.48	2480	806
1mf52	1	146	52	2	1.63	62.6	23.56	92	94	1	1	1	3	2	1	2644	58.64	46.29	12.55	8.72	23.72	54.3	453.9	8.1	208.3	1305	15.79	12.59	0.97	0.42	14.42	33.1	3.456	3456	439.8
3ma52	1	147	52	2	1.55	78.1	32.51	104	100	1	1	2	2	2	1	2496	50.6	48	21.15	15.5	10.5	97.9	423.8	7.22	612.2	1360	13.73	16.42	1.66	0.888	8.67	40.9	2.016	2016	519
10c52	1	148	52	2	1.65	80.7	29.64	93	96	1	2	1	3	2	1	2174	62.31	45.56	13.84	9.41	20.55	71.3	342.5	11.66	620.3	1087	22.61	10.05	1.14	1.332	12.43	31.7	2.873	2873	478.3
6me52	1	149	52	2	1.68	83.9	29.73	107	107	1	2	1	1	1	1	2631	79.31	67.71	17.79	22.87	22	218.4	383.2	11.33	473.6	1472	31.3	20.39	1.19	1.392	23.94	51.14	1.095	1095	699.4
2ma52	1	150	52	2	1.63	67.6	25.44	93	96	2	1	1	1	1	2	2166	56.05	42.5	8.41	23.81	8.6	72.6	353.7	14.82	442.1	974	22.6	10.57	1.29	0.984	12.33	57.22	1.142	1142	837.2
9mb52	1	151	52	2	1.55	58	24.14	91	92	1	2	1	1	2	1	2882	73.38	62.93	12.84	19.58	26.3	98.9	458.1	10.23	372.2	1432	21.24	10.07	1.17	0.924	15.55	36.04	1.239	1239	527.1
4ma52	1	152	52	2	1.63	74.6	28.08	102	100	2	1	2	2	1	1	2837	76.38	79.61	36.17	15.85	19.2	291.1	407.9	8.7	1266.5	1779	17.71	10.91	1.16	0.768	10.68	38.78	1.308	1308	722.8
5ma52	1	152	52	2	1.65	66.7	24.5	90	95	1	2	1	3	2	1	2590	63.04	51.07	17.64	20.86	9.52	49.5	426.6	20.1	260.9	1444	17.4	11.19	1.29	0.828	15.61	36.85	1.478	1478	768.6
3me53	1	154	53	2	1.61	89.5	34.53	105	103	2	1	2	3	2	1	3113	83.72	106.48	34.37	27.12	33.56	157.7	405.7	12.81	1274.2	1739	37.47	13.61	0.89	0.684	14.6	45.88	1.59	1590	656.7
1mb53	1	153	53	2	1.53	75.9	32.42	92	94	2	2	2	1	1	2	2199	47.82	52.56	9.7	10.21	28.23	121	347.6	6.92	290.5	1073	14.07	12.51	1.37	0.948	10.89	41.44	2.151	2151	648.7
4mb53	1	155	53	2	1.67	59.8	21.44	83	93	1	1	1	3	2	2	2953	99.1	81.88	27.52	14.52	37.51	202.8	407.1	13.92	1121.8	1715	35.89	9.8	0.89	0.804	22.61	52.44	1.736	1736	847.6
2ma53	1	156	53	2	1.57	68.2	27.67	91	94	2	1	1	2	2	2	2737	58.1	50.32	7.76	10.23	26.43	61.4	467.3	10.47	355.6	1374	20.18	9.19	0.73	0.828	12.25	59.12	1.773	1773	840.3
6mg54	1	157	54	2	1.72	86.2	29.14	109	105	1	1	1	2	1	2	2355	61.44	65.12	15.42	30.22	17.11	132	342.7	12	658.9	1160	21.54	10.6	0.73	0.66	11.63	48.54	2.16	2160	656.8
5mc54	1	158	54	2	1.64	83.6	31.08	94	104	1	2	1	1	2	1	3302	76.49	58.03	14.49	22.25	18.37	173.9	563.1	9.62	555	1783	19.74	17	1.35	1.776	16.69	28.42	1.775	1775	459.8
3md54	1	159	54	2	1.55	60	24.97	85	93	1	1	1	3	2	2	2621	58.58	48.38	6.99	26.68	11.21	50.9	443.9	9.62	213.1	1234	17.51	8.08	0.81	0.684	14.85	38.3	2.355	2355	605.8
7me54	1	160	54	2	1.6	53.4	20.86	74	88	1	1	1	3	2	2	2853	80.12	61.48	19.19	26.42	13.73	67.5	447.6	21.26	418.9	1427	28.12	10.89	1.62	1.656	24.09	31.74	3.032	3032	729.8
8mf54	1	161	54	2	1.53	55.9	23.88	78	91	1	2	1	1	1	2	2470	55.83	52.57	8.1	16.86	21.41	141.5	402.5	9.23	203.9	1226	16.32	13.46	1.45	1.272	11.16	29.46	2.88	2880	517.2
1mc54	1	162	54	2	1.62	65.5	24.96	97	99	1	1	1	2	1	1	2466	69.08	57.35	17.53	20.82	16.52	249.7	377.9	14.33	725.6	1249	24.61	12.3	0.9	0.792	13.23	59.15	3.28	3280	824.5
4md54	1	163	54	2	1.55	66	27.47	89	91	2	1	2	3	2	1	2606	82.2	61.24	23.51	10.89	24.58	236.5	388.7	13.56	1125.7	1542	30.11	11.44	2.17	1.092	18.48	41.21	2.478	2478	661.6
9ab54	1	164	54	2	1.65	67.7	24.87	91	92	2	2	2	2	2	2	3185	104.01	84.9	32.96	24.43	24.9	273.7	449.4	10.29	1314.6	1999	27.26	14.33	1.05	1.044	27.41	40.96	3.224	3224	619.2
2mb54	1	165	54	2	1.63	79.6	29.96	102	100	1	1	1	1	1	1	2445	57.13	54.95	12	25.69	15.5	133.3	390.3	9.93	270	1234	18.52	13.52	0.93	0.576	13.01	51.38	3.028	3028	791.8
4me55	1	167	55	2	1.58	65.2	26.12	91	94	1	1	1	3	2	2	2549	60.77	59.11	17.18	26.08	11.26	92.2	401.6	10.04	492.4	1388	23.35	12.41	1.18	1.284	14.24	54.74	3.384	3384	842.4
3ma55	1	169	55	2	1.57	56.2	22.8	79	88	1	1	1	1	1	1	2279	51.2	56	29	10.04	13.98	132	355	6.03	142.3	1041	12.89	13.07	1.45	1.248	13.17	24.83	1.113	1113	374.2
7md55	1	166	55	2	1.56	53.1	21.82	82	89	1	1	1	3	1	1	2620	66.39	59.61	19.98	25.49	12.75	89.1	411.3	11.73	976.3	1298	21.65	18.09	1.15	0.66	12.35	54.55	2.214	2214	826.8
2ma55	1	168	55	2	1.55	68	28.3	101	99	1	1	1	1	1	2	2338	57.51	47	19.36	15.77	8.79	76.4	382.4	9	745.8	1308	16.06	12.57	1.52	1.272	9.87	46.02	1.553	1553	663.2
8mc55	1	170	55	2	1.6	77.4	30.23	101	103	1	2	2	3	1	2	2550	73.56	49.4	17.94	19.66	8.52	73	410.4	17.97	556.3	1505	18.52	16.96	1.15	1.272	14.64	43.36	2.261	2261	816.4
15ma55	1	171	55	2	1.57	51.2	20.77	63	77	1	1	1	3	1	2	2314	62.67	67.21	22.14	11.48	30.12	132	327.5	10.07	896.1	1170	18.67	16.71	1.37	1.2	10.75	39.47	2.674	2674	623.7
1ma55	1	172	55	2	1.68	65.9	23.35	96	98	2	1	1	2	1	2	3189	75.78	85.36	32.7	29.66	21.85	137.6	477.6	11.19	931.7	1669	21.53	16.43	1.65	1.068	14.59	53.2	3.621	3621	662.7
5mb55	1	173	55	2	1.68	64.9	22.99	86	93	1	2	1	2	2	2	2621	58.58	48.38	9	26.68	11.21	50.9	443.9	9.62	213.1	1234	17.51	10.92	1.35	1.44	14.85	38.3	3.36	3360	605.8
10ma55	1	174	55	2	1.68	70.9	25.12	91	95	2	2	2	1	1	1	2987	101.94	94.13	31.81	25.3	34.12	386.1	385.4	5.07	850.2	1813	16.9	17.86	0.92	1.488	26.6	25.44	3.04	3040	401.4
11ma55	1	175	55	2	1.71	94.1	32.18	104	103	1	2	2	3	2	2	2766	65.85	54.23	11.13	23.61	14.8	106.7	457.6	10.38	260.4	1341	20.5	16.15	1.19	0.672	17.07	32.73	1.457	1457	431.3
9me55	1	176	55	2	1.68	76.9	27.25	93	95	1	1	1	3	1	1	3092	70.33	64.72	14.71	11.89	30.78	132	505.9	10.77	739.5	1559	22.5	13.61	1.45	1.704	12.43	34.81	1.56	1560	558
14mc55	1	177	55	2	1.55	59.1	24.6	77	89	1	1	1	3	2	2	2577	60.57	51.58	8.74	19.35	20.77	61.6	424.8	13.35	335.9	1071	23.42	16.79	1.06	1.248	14.97	55.45	2.235	2235	742.3
13ma55	1	178	55	2	1.65	90.7	33.31	104	104	1	2	1	2	1	2	2577	60.57	51.58	8.74	19.35	20.77	154	424.8	13.35	335.9	1071	23.42	16.12	1.62	1.656	14.97	55.45	2.403	2403	742.3
12me55	1	179	55	2	1.57	81.2	32.94	98	98	2	2	2	1	1	2	2069	44.09	49	17.99	8.06	21.04	121	328.8	7.94	186	1010	16.67	10.04	1.09	0.804	11.3	36.13	2.435	2435	486
3ma56	1	181	56	2	1.58	61.2	24.52	90	92	1	2	1	3	2	2	1981	44.09	39.81	8	8.06	21.04	118.8	328.8	7.94	186	1010	16.67	14.18	0.9	0.984	11.3	36.13	2.637	2637	486
2ma56	1	182	56	2	1.65	77.7	28.54	96	99	1	1	1	3	1	2	2216	44.28	56.33	13	27.76	11.48	83.6	346.6	7.02	158.7	1000	13.27	12.74	0.93	0.936	9.72	29.52	1.64	1640	440.2
6ma55	1	180	56	2	1.62	84.5	32.2	105	100	1	2	1	3	2	1	2355	50.72	37.47	10.38	9.92	14.08	75.9	414.2	9.57	477.6	1238	17.27	13.25	1.1	0.924	9.66	42.39	1.901	1901	481.3
8ma56	1	182	56	2	1.56	67.1	27.57	95	94	2	1	2	1	2	1	2496	79.61	47.78	19.98	15.27	12.4	104.4	395.2	14.27	1350.4	1724	26.09	15.1	1.28	0.948	14.25	47.16	3.178	3178	752.4
4mc56	1	183	56	2	1.65	74.7	27.44	95	98	1	1	1	2	2	2	2976	72.11	71.78	24.39	16.25	24.73	131	461.4	7.32	1049.4	1633	16.88	21.22	1.35	0.756	12.59	35.9	3.577	3577	463.7
1mb56	1	184	56	2	1.64	73.6	27.36	92	95	2	1	2	1	1	1	2598	62.06	59.26	21	26.23	11.3	112.2	411.3	10.04	496.5	1402	23.93	18	1.35	0.756	14.56	54.74	3.372	3372	712.4
7ma56	1	185	56	2	1.63	65.6	24.69	88	93	2	1	2	2	2	2	3571	100.13	94.55	27	29.89	30.11	188	521.8	13.59	1127.5	2056	24.57	16.27	0.73	0.516	26.25	56.55	3.12	3120	861.1
6ma56	1	186	56	2	1.6	74.4	29.06	95	96	1	2	1	2	2	1	2176	66.3	58.63	23.09	17.29	16.37	150.6	310.4	10.83	1121.7	1444	17.44	16.49	0.73	0.516	12.07	32.6	1.104	1104	789.6
5ma56	1	188	56	2	1.62	81.5	31.05	102	99	2	1	2	3	1	2	2176	57.34	48.26	13.99	7.68	22.15	132	342.2	9.89	675.2	1343	17.97	21.36	0.93	0.576	10.44	56.36	2.031	2031	806
3ma57	1	193	57	2	1.6	57.4	22.42	80	88	1	2	1	3	2	2	3154	76.59	52.42	15.28	11.42	21.93	121	541.1	13.58	742.3	1552	23.1	9.49	1.38	1.128	13.54	38.93	2.502	2502	523.5
2ma57	1	189	57	2	1.65	78.7	28.91	105	98	1	1	1	2	1	2	2365	63.21	62.81	28.71	9.71	22.47	114.4	348.1	13.22	921.7	1186	20.61	7.07	1.42	0.972	12.45	60.39	2.743	2743	955.2
1ma57	1	190	57	2	1.55	66	27.47	90	94	2	1	2	3	2	2	3075	69.22	43.14	9.5	16.68	12.36	88.2	550.5	7.97	226.2	1590	17.7	10.73	1.64	1.032	17.19	29.95	2.76	2760	586
5ma57	1	191	57	2	1.52	58.8	25.45	91	90	2	1	2	1	1	2	2075	48.75	44.82	7.36	10.47	23.77	49.5	334.9	10.56	239.1	918	23.95	12.74	1.4	1.284	13.65	39.51	3.082	3082	666.2
4mb57	1	192	57	2	1.58	60.2	24.11	85	91	1	2	1	3	1	2	2522	69.79	51.97	17.41	20.95	10.53	82.6	402	16	548.4	1370	23.53	10.17	1.08	1.26	16.66	38.22	2.197	2197	702
2ma58	1	194	58	2	1.65	77.7	28.54	96	99	1	2	1	3	2	1	2770	75.06	63.64	22.01	11.79	27.69	141.8	428.6	12.5	995.7	1384	22.98	12.08	1.08	1.26	14.7	43.95	2.233	2233	740.7
5mg58	1	195	58	2	1.55	66	27.47	90	92	1	1	1	3	1	2	2252	75.75	56.28	21.68	10.91	23.63	230.9	324	10.17	952.5	1293	21.96	9.94	1.44	1.26	17.54	34.01	3.436	3436	595.3
1md58	1	196	58	2	1.6	77.4	30.23	106	106	1	2	1	1	2	2	2334	60.35	49.1	15.3	14.13	17.68	108.9	374	11.37	789.3	1203	19.4	18.21	1.3	1.8	11.44	40.05	3.837	3837	522.3
9ma58	1	197	58	2	1.58	47.2	18.91	67	82	1	2	1	2	1	2	2794	80.38	82.25	36.74	21.51	21.08	250	388.1	8.67	1554.7	1684	14.64	16.8	1.27	1.092	11.03	42.02	3.752	3752	536.1
4md58	1	197	58	2	1.65	77.7	28.54	102	101	1	2	2	3	2	2	2297	50.93	43.73	9.82	8.11	21.45	56.1	386.8	8.67	482	1225	16.79	12.64	1.22	1.104	14	41.94	1.466	1466	549.7
4md58	1	198	58	2	1.65	77.7	28.54	102	101	1	2	2	3	2	2	2421	64.14	60.98	21.34	24.1	14	121.1	364.5	9.03	943.7	1188	16.74	15.08	1.43	1.104	11.1	34.24	1.862	1862	526.4
7ma58	1	199	58	2	1.65	59.7	21.93	78	90	1	2	1	3	1	1	2107	61.54	55.09	19.01	22.5	12.4	77.1	307.1	10.88	858.5	1102	18.41	18.4	1.26	1.032	9.97	37.37	1.922	1922	689.9
7ma58	1	200	58	2	1.65	59.7	21.93	78	90	1	2	1	3	1	1	3190	92.7	59.53	20.33	9.57	25.58	181.5	517.7	9.59	753.8	1691	22.11	13.42	0.86	0.696	19.26	26.97	2.082	2082	407.1
3me58	1	201	58	2	1.75	74.4	24.29	95	98	2	1	2	3	1	2	2137	65.86	56.62	16.83	25.95	12.47	77.3	306.2	15.24	759.7	997	24.87	10.43	1.39	1.176	14.22	33.29	2.147	2147	550.9
6ma58	1	202	58	2	1.5	50.7	22.53	74	86	1	1	1	3	1	2	2273	48.19	41.65	9	20.92	11.1	71.5	388.4	11.64	248.6	861	20.61	16.06	1.1	0.54	10.95	39.25	2.16	2160	526.4
2ma58	1	203	58	2	1.65	78.7	28.91	105	98	1	2	1	3	2	2	2924	75.62	86.81	23.97	16.42	41.95	127.2	413	11.78	919	1456	22.29	13.63	1.12	0.564	15.55	52.98	2.166	2166	650.1
8mc58	1	204	58	2	1.57	75.2	30.51	98	96	1	1	1	3	1	1	2619	65.27	62.85	16.52	32.33	13.35	63.1	405.1	12.48	799.1	1286	23.71	16.59	0.87	0.636	13.44	57.01	2.175	2175	812.5
10ma58	1	205	58	2	1.65	50.7	18.62	68	81	2	1	1	2	1	2	2607	63.12	71.24	19.36	34.15	14.58	83.5	386.2	10.62	878.3	1319	23.14	12.79	1.07	1.176	12.63	46.33	2.196	2196	733.8
2ma58	1	206	58	2	1.65	65.7	24.13	87	91	2	1	2	2	1	2	2632	73.55	64.37	18.17	25.67	16.09	117.2	396.5	10.4	730	1515	19.8	19.89	1.23	1.092	15.57	39.4	2.333	2333	595.2
2me59	1	207	59	2	1.55	61	25.39	90	94	1	1	1	1	1	2	2489	66.93	63.41	32.65	11.16	17.49	154.9	371.8	7.65	645.3	1393	16.34	14.66	0.91	0.924	13.87	34.85	2.261	2261	630.3
1me59	1	208	59	2	1.72	71.2	24.07	91	99	1	2	1	1	1	1	2053	58.05	43.86	14.33	8.38	19.05	132	322.4	9.9	646	1123	17.75	10.78	0.64	0.444	12.78	49.69	2	2000	706.6
11me60	1	214	60	2	1.62	65.5	24.96	88	91	2	1	2	3	1	1	2261	56.26	40.24	13	8.6	18.58	20.1	380.6	11.22	360.8	1166	20.63	13.06	1.07	1.2	11.05	52.39	2.377	2377	803.4
7ma60	1	209	60	2	1.64	73.6	27.36	95	97	1	1	1	3	1	2	2414	57.82	60.04	21.57	16.26	18.59	63.5	371.2	9.2	793.5	1322	17.7	18.78	1.05	0.756	10.25	49.21	2.412	2412	794.2
9me60	1	210	60	2	1.65	60.7	22.3	90	95	2	2	2	1	2	1	3455	82.94	65.67	21.18	25.34	15.48	94.9	575.4	11.34	891.2	1733	23.41	15.84	1.49	1.44	14.22	33.34	2.505	2505	545
4me60	1	211	60	2	1.65	62.7	23.03	91	92	2	1	2	2	1	2	3015	88.5	59.45	22.06	8.48	23.98	409.2	481.2	10.44	992.3	1992	25.08	13.8	1.34	1.788	17.63	36.1	2.564	2564	597.6
10me60	1	212	60	2	1.65	63.7	23.4	93	95	1	2	1	2	2	1	3395	77.34	93.05	24.7	15.81	44.95	111.3	506.9	9.41	864.9	1691	18.19	14.04	1.16	1.2	14.95	41.09	3.501	3501	589.1
3ma60	1	213	60	2	1.58	60.2	24.11	73	82	1	1	1	1	1	2	2573	70.28	58.98	20.57	22.06	15.55	106.7	397.9	12.08	1016.7	1384	22.63	11.96	1.81	1.08	12.96	46.48	2.561	2561	702
1me60	1	215	60	2	1.65	58.7	21.56	90	92	1	2	1	1	1	2	3304	91.05	67.57	26.7	10.03	26.52	139	528.1	14.43	1336.5	1952	24.31	11.78	1.66	1.584	14.42	42.43	3.499	3499	727.2
5me60	1	216	60	2	1.65	65.7	24.13	90	93	2	1	2	3	1	2	2624	78.6	69.26	21.63	24.74	18.2	149.7	378.8	13.47	1100.5	1444	25.97	15.3	1.19	1.536	14.71	55.89	0.938	938	845.6
2mf60	1	217	60	2	1.5	54.7	24.31	64	72	1	1	1	3	1	2	3336	112.11	109.53	38	35.78	29.6	353.1	422.2	6.29	2874	2993	19.2	13.28	1.38	1.248	14.9	56.48	1.268	1268	743.6
8me60	1	218	60	2	1.65	74.7	27.44	93	95	2	2	2	1	1	1	3027	74.62	67.38	13.63	13.51	34.06	92.7	480.7	10.55	377.3	1499	27.89	14.1	1.14	0.816	20.5	30.97	1.286	1286	452.6
12ma60	1	219	60	2	1.63	60.6	22.81	87	90	1	1	1	2	1	1	2846	66.63	68.98	17.3	26.25	19.21	179.8	442.9	9.53	648.6	1413	26.4	11.74	1.33	1.296	14.57	37.41	1.287	1287	668.3
6ma60	1	220	60	2	1.65	80.7	29.64	96	98	1	1	1	1	1	2	3027	71.47	47.05	8.73	19.59	12.06	264.9	528.4	11.37	259.5	1633	38.92	14.85	1.21	1.332	19.39	36.85	1.412	1412	512
13me60	1	221	60	2	1.64	73.6	27.36	90	92	1	1	1	2	1	1	2624	57.56	46.3	17.81	17.48	10.51	63.5	450.3	9.38	368.8	1318	18.02	15	1.4	1.764	10.92	48.17	1.416	1416	638.3
4ma61	1	222	61	2	1.65	75.7	27.81	94	96	1	2	1	1	1	2	2372	65.14	60.69	22.54	15.26	21.1	105.9	352.5	10.53	1115.8	1310	19.88	10.93	0.91	0.696	10.75	39.33	1.444	1444	579.3
2ma61	1	223	61	2	1.53	75.9	32.42	105	101	2	1	1	2	2	2	3060	80.91	69.17	22.14	13.12	30.87	143.9	478	13.14	987.6	1491	24.81	11.76	1.14	1.44	15.79	51.95	2.542	2542	757.8
1ma61	1	224	61	2	1.68	66.9	23.7	92	95	2	2	2	1	1	2	2715	86.6	55.76	17.24	19.38	15.27	222.9	421.7	11.22	683	1634	22.43	14.69	1.58	1.272	21.42	50.98	3.22	3220	754.4
3mb61	1	224	61	2	1.55	57	23.73	81	89	1	2	1	2	1	2	3773	101.83	85.67	28.4	20.85	32.13	181.4	586.4	11.79	1341.4	2330	28.59	15.69	1.1	1.008	17.85	51.14	1.695	1695	835.5
4ma62	1	228	62	2	1.55	66	27.47	90	91	2	2	1	2	1	2	3728	89.8	103.49	36.65	35.15	24.67	256.9	549	9.72	722.3	1850	21.05	18.71	1.32	1.428	18.87	51.93	2.218	2218	574.2
5ma62	1	225	62	2	1.61	65.5	25.27	87	91	2	1	1	1	1	1	3274	80.13	75.28	23.95	12.23	33.71	118.6	515.1	10.46	1001.1	1698	21.75	15.77	1.11	0.876	13.97	53.09	3.126	3126	679.9
6ma62	1	226	62	2	1.65	80.7	29.64	102	98	1	1	1	2	2	2	2713	63.99	43.89	12	20.28	10.09	102.7	469.8	8.4	382.7	1421	16.01	13.71	1.46	1.98	13.06	26.67	1.219	1219	364.3
3ma62	1	227	62	2	1.5	74.7	33.2	102	98	1	2	1	1	1	2	2609	62.56	51.09	15	23.13	9.12	88	431.3	17.84	287.5	1438	18.14	11.9	1.64	0.876	15.53	31.45	2.48	2480	717.6
1mc62	1	229	62	2	1.64	73.6	27.36	93	94	1	1	1	2	1	2	4088	111.58	115.45	43.66	38.69	29.39	432	584.5	11.76	1291.3	2438	23.95	14.21	0.87	0.768	23.13	60.34	1.584	1584	772
2mc62	1	229	62	2	1.65	80.7	29.64	106	102	1	1	1	3	1	2	1957	47.36	54.16	10.71	12.43	29.9	108.9	288.3	10.67	488.8	969	18.15	12.56	1.51	1.128	13	47.52	2.005	2005	850.8
7ma63	1	238	63	2	1.65	87.7	32.21	108	106	1	1	1	1	2	1	2174	61.65	56.63	19.29	11.67	25.06	93.8	318.8	13.14	914.8	1050	29.16	10.94	1.27	1.308	15.37	55.25	2.08	2080	820.6
2me63	1	230	63	2	1.6	60.4	23.59	87	91	1	2	1	2	1	2	2437	64.59	58.37	22.49	9.08	24.33	98.1	373.4	11.15	1056.5	1347	19.24	14.55	1.05	0.828	10.88	60.37	2.33	2330	872.6
3ma63	1	231	63	2	1.65	70.7	25.97	97	99	1	1	1	3	1	2	3021	77.09	69.28	22.4	28.11	15	99.3	472.6	13.44	1100.3	1572	26.81	19.66	1.49	1.296	14.07	56.55	2.336	2336	821.6
1mb63	1	232	63	2	1.66	74.8	27.14	89	93	1	1	1	3	2	2	2246	45.93	53	22	9.18	19.14	85.8	359.4	10.7	279.8	833	20.7	9.66	1.19	1.14	11.05	51.94	2.466	2466	817.6
5mb63	1	233	63	2	1.58	55.2	22.11	78	88	1	1	1	3	1	2	3173	77.74	53.66	13.14	8.92	24.67	187.3	541.4	10.76	586.8	1767	27.18	10.73	1.17	1.188	17.93	53.3	2.402	2402	754
6ma63	1	234	63	2	1.63	52.6	19.8	79	88	1	1	1	2	1	2	2913	68.72	46.23	12.76	16.82	12.63	57.5	506.4	10.31	533.2	1574	31.52	14.89	1.09	0.612	15.4	45.69	2.526	2526	607.4
9me63	1	235	63	2	1.68	80.9	28.66	96	99	1	2	1	1	1	2	2391	57.75	51.85	20.79	10.28	17.01	105.2	383.8	6.15	1007.9	1435	12.49	15.44	1.42	1.548	9	37.64	2.919	2919	537.5
8mb63	1	236	63	2	1.63	67.6	25.44	91	94	1	2	2	3	2	1	2739	62.41	57	21.07	8.18	21.93	80.2	448.7	9.06	393.7	1354	20.54	16.27	1.02	1.092	14.38	33.87	3.447	3447	477.6
10ma63	1	237	63	2	1.6	83.4	32.58	105	100	2	1	2	2	1	2	3285	68.72	78.82	32.31	25.98	15.28	198	521.4	12.06	1006.4	1706	20.76	15.83	0.6	0.444	12.29	52.65	2.48	2480	764.4
4mb63	1	240	63	2	1.63	80.6	30.34	104	98	1	2	1	3	1	1	3260	72.68	65.13	10.28	21.94	27.13	58.3	541.6	11.64	230.9	1504	24.31	14.68	0.99	0.828	18.75	28.11	1.696	1696	355.2
2ma64	1	246	64	2	1.55	60	24.97	87	93	1	1	1	3	2	1	3098	73.92	77.05	17.13	24.97	28.81	71.7	476.4	14.07	712.5	1323	25.41	11.86	1.14	0.696	14.97	35.26	2.214	2214	589.5
3mc64	1	241	64	2	1.57	75.2	30.51	106	101	1	2	2	1	1	1	2205	56.99	56	23.37	17.13	12.22	87.5	332.2	9.87	677.6	1118	18.23	12.72	1.08	0.948	11.35	32.4	2.182	2182	519.1
8mc64	1	242	64	2	1.56	83.1	34.15	104	100	2	2	2	2	1	2	2772	58.72	59.69	9.52	12.02	33.18	73.7	454.1	10.41	464.9	1512	23.45	10.4	1.67	0.96	12.24	45.1	1.275	1275	658.9
3ma64	1	243	64	2	1.55	69	28.72	94	98	1	2	1	1	1	1	3167	87.38	67.3	16	25.08	19.16	258.7	500.6	13.58	450.6	1898	67.93	11.39	0.99	1.14	32.91	34.76	1.501	1501	504.9
7me64	1	245	64	2	1.65	50.7	18.62	83	84	2	2	1	2	1	2	3285	68.72	78.82	21.31	33.98	15.28	97.4	521.4	12.06	1006.4	1706	20.76	15.83	0.87	0.78	12.29	51.35	2.343	2343	690.3
4me64	1	247	64	2	1.53	77.9	33.28	107	100	1	2	1	1	1	2	3270	82.44	69.44	28.3	9.57	28.01	146.3	524.7	10.77	1437	1955	22.15	12.93	1.5	1.272	12.85	42.35	1.505	1505	536.4
5me64	1	248	64	2	1.63	53.6	20.17	81	85	1	1	2	3	1	2	2743	81.36	67.66	27.02	22.83	17	170.4	407.1	10.65	1209.7	1578	21.85	11.38	1.65	1.416	14.98	36.78	1.871	1871	580.6
6mb64	1	249	64	2	1.57	70.2	28.48	94	93	1	2	1	3	1	1	3623	96.89	68.11	23.59	10.87	28.52	245.4	595	11.52	990.7	2034	24.89	8.98	1.34	1.56	21.1	52.38	1.99	1990	642
1ma64	1	250	64	2	1.57	67.2	27.26	92	94	2	2	2	2	1	2	2611	61.94	72.03	22.36	10.86	33.04	98	386.7	8.27	977.8	1457	14.68	16.27	0.81	1.068	9.41	37.12	1.791	1791	587.9
12ma65	1	251	65	2	1.67	53.9	19.33	72	79	1	2	1	3	1	1	2694	64.88	54.81	17.8	20.47	12.54	110.2	440.7	9.33	799.7	1471	21.48	13.83	1.07	1.128	11.89	47.21	2.08	2080	747.8
4mc65	1	254	65	2	1.63	75.6	28.45	95	97	1	2	1	3	2	2	3187	76.12	59.43	15.95	10.49	28.16	113.5	533.6	9.17	665.7	1689	19.59	10.95	1.67	1.248	15.5	43.52	3.236	3236	705.1
5ma65	1	262	65	2	1.72	74.2	25.08	92	96	1	2	1	3	2	2	2355	50.72	37.47	10.38	9.92	14.08	32.3	414.2	9.57	477.6	1238	17.27	13.25	0.95	1.008	9.66	42.39	1.901	1901	481.3
8mb65	1	253	65	2	1.65	92.7	34.05	110	107	2	1	2	1	1	1	3455	79.42	79.75	28.88	14.55	34.35	83.9	548	14.45	924.9	1552	25.58	17.87	1.42	1.476	14.83	43.39	1.77	1770	498
11ma65	1	255	65	2	1.63	80.6	30.34	95	96	1	1	2	3	2	2	3211	83.49	68.66	25.08	12.12	26.99	118	511.6	14.34	1231	1611	25.25	15.45	1.09	1.02	14.1	47.17	2.367	2367	684
10ma65	1	256	65	2	1.65	75.7	27.81	102	102	1	1	1	3	1	2	2589	67.76	54.01	17.94	15.82	15.57	110.2	415.2	8.45	772.4	1462	18.15	13.82	1.93	1.512	13.83	41.07	3.32	3320	616.2
3me65	1	257	65	2	1.58	57.2	22.91	86	92	1	2	1	3	2	2	2942	80.33	67.44	27.9	24.12	13.07	108.9	455	18.69	1036.6	1737	21.48	10.81	0.95	0.804	14.76	46.81	2.238	2238	764.4
17mb65	1	258	65	2	1.58	85.3	34.17	107	109	1	1	1	3	1	2	2549	61.88	58.46	10.21	25.24	18.64	69.6	402	7.55	176.1	1247	15.16	11.38	0.91	0.96	17.53	21.98	2.107	2107	298.1
13me65	1	259	65	2	1.68	53.9	19.1	73	80	2	2	2	1	1	2	2526	67.98	51.37	23.7	8.61	17.58	88.1	406	12.35	478	1203	25.11	12.79	1.49	1.2	14.99	25.5	1.889	1889	471.6
14mc65	1	260	65	2	1.6	69.4	27.11	85	92	1	2	2	1	1	2	2621	64.04	79.25	16.8	38.53	19.86	179.5	370.8	9.21	501	1360	16.42	14.29	1.28	1.2	14.98	38.54	2.193	2193	715
6mb65	1	261	65	2	1.58	80.2	32.13	109	105	1	1	1	2	1	2	2239	55.28	38.38	7.15	9.41	19.6	72.6	380.4	10.89	241.7	974	19.68	12.04	0.87	0.78	13.69	33.17	1.965	1965	473.7
15mg65	1	263	65	2	1.67	75.9	27.22	95	98	1	1	1	1	1	2	2369	59.01	54	13.43	17.29	20.56	157.2	372.7	9.69	544.5	1185	18.82	18.15	1.12	1.32	12.12	31.1	1.66	1660	467.9
2ma65	1	264	65	2	1.65	75.7	27.81	99	97	1	1	1	3	1	2	3217	85.31	89.63	23.44	17.57	42.29	136.9	465.2	12.93	857.7	1584	27.14	15.49	1.22	0.864	17.78	38.04	3.437	3437	566.8
7me65	1	265	65	2	1.5	80.7	35.87	104	97	2	1	1	1	1	2	2767	62.9	59.73	17.38	22.73	15.58	80.8	448.6	8.54	757.3	1449	15.52	14.29	1.07	0.852	10.29	31.1	2.193	2193	492.8
3me66	1	269	66	2	1.63	65.6	24.69	92	95	1	1	2	2	2	2	2413	57.49	59.54	15.8	12.01	28.7	59.2	372.3	11.03	680.6	1103	18.75	14.3	1.29	0.792	11.55	45.16	2.374	2374	547.9
1me66	1	271	66	2	1.65	62.7	23.03	86	92	2	2	2	2	1	2	2343	71.47	53.99	19.64	19.83	12.88	130.7	354.1	11.45	928	1366	20.27	12.88	0.79	0.576	14.39	45.95	2.08	2080	744
9me65	1	266	66	2	1.74	76.4	25.23	93	95	1	1	1	2	1	1	2810	74.83	74.12	26.78	18.39	26.8	293.7	415.2	9.45	925.2	1655	20.78	15.92	0.98	0.912	13.16	50.09	2.557	2557	717.1
16ma65	1	267	66	2	1.65	60.7	22.3	81	89	2	1	2	2	1	2	2637	61.73	65.83	20.47	25.49	14.92	121.5	406.2	7.5	817	1423	16.99	13.91	1.18	0.624	10.33	32.97	1.979	1979	538.6
3ma66	1	268	66	2	1.55	44	18.31	66	72	2	1	1	2	1	2	3025	81.11	71.21	25.92	23.47	20.64	329.2	465.2	11.79	612.4	1630	25.15	15.92	1.21	1.572	18.82	49.63	2.557	2557	568.2
2ma66	1	270	66	2	1.52	63.9	27.66	90	91	1	2	1	3	1	2	2620	70.85	52.84	19.55	13.66	15.18	303.8	421.8	9.32	680	1468	18.93	14.57	1.17	1.296	11.61	32.88	1.967	1967	540.1
6fc66	1	272	66	2	1.61	78.4	30.25	96	94	1	2	1	3	1	2	3306	100.55	96.26	29.8	15.53	45.51	254.4	456.3	9.09	1082.6	2057	23.43	15.41	1.19	1.32	23.52	34.91	2.446	2446	571.9
7ma66	1	273	66	2	1.65	60.7	22.3	82	86	1	2	1	2	1	1	3192	75.52	87.66	21.9	39.67	20.82	193.9	473.4	10.59	839.3	1703	23.31	13.19	1.28	1.296	14.81	50.45	3.04	3040	882
4me66	1	274	66	2	1.57	57.2	23.21	83	90	1	2	1	3	1	2	2567	66.73	67.16	20.88	23.19	19.07	204.2	382.2	6.74	860.9	1520	15.57	17.02	1.14	1.224	10.89	25.34	2.041	2041	439.7
8ma66	1	275	66	2	1.68	70.9	25.12	94	96	2	1	2	3	1	2	2903	62.26	79.58	20.16	32.57	21.26	81.1	437.4	7.68	794.1	1450	14.8	17.02	0.97	1.032	10.11	38.34	2.041	2041	683.4
5ma66	1	276	66	2	1.63	55.6	20.93	83	89	1	1	1	3	1	1	2583	77.92	62.69	26.53	9.42	24.74	168.5	384.5	10.29	1268.1	1566	19.71	13.72	1.31	1.212	13.41	45.1	2.715	2715	820.6
1mc67	1	277	67	2	1.63	75.6	28.45	95	97	1	2	1	1	1	2	2092	51.2	36.23	11	10.04	13.98	114.4	355	6.03	142.3	1041	12.89	13.07	1.34	1.14	13.17	24.83	1.113	1113	374.2
2ma67	1	278	67	2	1.59	70.3	27.81	90	97	1	1	1	2	2	2	2480	68.08	67.1	22.51	23.18	19.67	136.8	360.8	10.16	866.2	1234	19.28	15.51	0.89	1.14	12.94	38.53	2.237	2237	709.5
3mc67	1	279	67	2	1.61	70.5	27.2	91	94	1	1	1	3	2	1	2684	63.87	63.77	17.36	28.59	13.4	86.5	419.6	9.71	777.1	1492	17.9	13.87	1.33	1.416	10.93	42.43	1.549	1549	569.8
2ma68	1	281	68	2	1.6	61.4	23.98	90	91	1	2	1	3	2	1	3502	80.43	74.26	35.22	15.24	21.95	105.6	570	11.37	1032.6	1990	22.47	12.64	0.94	0.96	12.75	46.82	2.979	2979	634.5
5mb68	1	287	68	2	1.53	59.9	25.59	91	92	1	1	1	3	1	2	2538	54.97	64.98	14.95	12.41	33.82	115.5	391.8	8.48	416.3	1197	15.28	13.8	1.47	1.704	11.1	35.59	1.224	1224	556.4
3mc68	1	280	68	2	1.63	53.6	20.17	83	91	1	2	1	2	1	2	2357	66.38	77.9	22	33.36	20.68	305	310.1	9.57	610.5	1148	18.69	11.06	1.19	1.272	15.93	46.51	3.055	3055	732
1me68	1	283	68	2	1.74	61.4	20.28	93	99	2	2	2	2	1	2	2366	63.66	50.87	33.8	9.25	5.89	98.3	374.2	11.97	818.1	1287	19.11	12.79	1.24	1.296	10.74	28.81	1.889	1889	679.9
6mb68	1	284	68	2	1.5	64.7	28.76	92	93	1	1	1	2	2	2	2631	61.15	46	17	12.35	15.57	125.7	449.2	9.65	270.4	1212	19.73	14.46	1.34	1.044	12.29	29.59	2.009	2009	409.1
4md68	1	285	68	2	1.62	64.5	24.58	87	93	1	1	1	1	1	2	2694	70.21	59.12	31.56	15.2	9.52	136.7	425.9	11.21	1134.1	1825	19.36	8.78	1.59	1.2	10.75	53.6	3.531	3531	840.1
7ma68	1	286	68	2	1.56	59.1	24.29	86	91	1	1	1	1	2	2	2385	49.81	50.67	5.96	29.74	10.36	73.7	392.9	8.36	183.1	1116	14.49	14.08	0.92	1.14	11.06	39.42	1.456	1456	544.4
4ma69	1	288	69	2	1.68	81.9	29.02	96	98	2	2	1	2	1	2	3311	80.08	71.84	33.62	19.16	15.8	128.9	531.3	13.25	852.4	1555	25.67	12.63	1.06	0.792	15.75	39.94	1.996	1996	630
1mb69	1	289	69	2	1.65	67.7	24.87	87	93	1	2	1	2	1	2	2426	57.77	55.42	14	17.79	22.75	154.9	384	8.16	321.1	1309	16.06	13.09	0.8	0.78	11.89	27.07	2.97	2970	482
3ma69	1	290	69	2	1.77	73.6	23.49	86	97	1	1	1	2	1	2	2220	60.63	47.05	9.15	25.63	11.36	52.8	351.7	13.41	372.1	1086	21.19	12.74	1.26	0.816	13.94	46.72	3.027	3027	665.1
2ma69	1	291	69	2	1.65	94.7	34.78	119	111	2	2	1	2	1	2	2296	55.92	35.03	9.95	17.75	5.78	121	400.6	13.79	322.8	1090	20.9	7.87	1.25	0.66	11.76	42.26	3.35	3350	676.2
2md70	1	292	70	2	1.63	75.6	28.45	104	99	2	1	2	2	1	1	2213	52.26	46.4	8.67	11.19	23.81	61.6	360.1	11.9	360.3	926	23.96	14.51	1.27	0.912	12.49	34.92	1.974	1974	603.1
1ma71	1	294	71	2	1.67	61.9	22.2	93	97	2	2	2	2	1	2	2316	62.09	52.95	18.56	18.16	14.38	105.7	359.7	10.11	822.2	1229	17.84	8.85	1.77	1.056	10.07	37.8	2.342	2342	549.3
1ma70	1	293	71	2	1.64	73.6	27.36	92	95	2	2	2	1	1	2	2411	53.53	45	17	12.54	15.22	64.9	407.6	9.44	222.5	1188	16.37	14.67	1.09	1.5	11.96	37.87	1.7	1700	449.7
5ma72	1	295	72	2	1.67	65.8	23.59	91	93	2	1	1	1	1	2	2547	63.19	70.37	18.08	27.82	17.53	84.8	374	9.51	854.3	1327	20.53	11.94	1.2	1.08	11	23.43	2.385	2385	436.9
1mb72	1	296	72	2	1.67	67.9	24.35	87	93	2	1	2	1	1	2	2571	63.75	61.53	19.33	27.12	12.71	87.5	398.5	11.33	918.7	1286	18.59	10.72	1.2	1.092	11.02	37.54	3.384	3384	459.2
2ma72	1	297	72	2	1.58	70.2	28.12	100	97	1	2	2	2	1	2	2234	68.86	52.03	17.33	21.56	10.35	92.5	336	13.77	976.1	1093	27.57	11.23	1.25	0.612	12.99	31.34	2.898	2898	543.7
3ma72	1	298	72	2	1.66	59.8	21.7	92	95	1	2	1	3	1	1	2645	50.77	46	23	14.89	6.82	49.5	462.6	7.88	174.6	1209	15.78	14.09	1.47	1.332	10.26	30.59	1.939	1939	448.9
4ma72	1	299	72	2	1.63	57.6	21.68	85	92	1	1	1	2	2	2	2327	68.19	61.35	26.82	16.82	13.97	135.6	337.6	11.12	1281.2	1464	22.42	11.41	0.8	0.48	10.44	38.67	1.539	1539	584.6
2ma73	1	300	73	2	1.65	60.7	22.3	87	93	1	2	1	3	1	2	2515	60.96	65.02	21.67	10.32	29.27	140.9	380.4	6.96	938.9	1427	14.46	12.6	1.63	0.912	10.33	36.73	2.155	2155	555
1ma73	1	301	73	2	1.6	47.4	18.52	75	82	1	1	1	3	1	2	2814	82.48	59.09	23.18	16.87	17.68	177.7	441.4	9.12	1113.2	1855	17.65	17.05	1.06	1.32	14.76	45.55	2.193	2193	725.3
1ma75	1	302	75	2	1.69	86	30.11	96	97	1	2	1	3	1	2	3609	88.72	78.14	21.89	14.83	35.12	106	578	14.21	1174.7	1849	29.33	9.17	1.81	1.332	15.27	41.11	1.927	1927	796.2
1ma77	1	303	77	2	1.64	74.6	27.74	95	97	1	2	1	1	1	2	2504	60.1	44.72	13.92	16.01	11.78	61.5	423.5	8.49	737.6	1503	16.14	12.79	0.87	0.972	9.34	45.17	1.889	1889	792.2
1ma79	1	304	79	2	1.56	68.1	27.98	96	94	2	2	2	1	1	2	2987	90.15	76.87	30.27	28.58	15.48	146.3	435.1	16	996.1	1879	23.69	14.21	1.99	1.524	17.82	37.28	1.954	1954	728
1mc80	1	305	80	2	1.64	65.7	24.43	87	94	1	1	1	3	2	2	2464	62.02	65.63	19.76	22.49	17.06	185	366.3	12.93	688.3	1327	17.39	14.21	1.28	1.08	12.31	48.8	2.08	2080	718.5
1ma82	1	306	82	2	1.62	71.5	27.24	90	95	2	1	2	2	1	2	2525	65.26	67	22.17	12.86	30.29	208.7	374.2	10.11	930.4	1274	20.02	13.07	1.32	1.176	11.2	32.77	2.188	2188	568.7
